# Supplementary material for: Comprehensive Metabolic Profiling of Inflammation Indicated Key Roles of Glycerophospholipid and Arginine Metabolism in Coronary Artery Disease
Source: Front Immunol. 2022 Mar 8;13:829425. doi: 10.3389/fimmu.2022.829425 (PMC8965586; doi:10.3389/fimmu.2022.829425)
Supplement: Supplementary file 2 [file DataSheet_2.xlsx]

## Sheet: Table Legends
Table Legends	Annotation
Table S1	Difference in baseline characteristics between high vesus low inflammatory states in the discovery phase
Table S2	Difference in baseline characteristics between high vesus low inflammatory states in the validation phase
Table S3	Significantly associated plasma metabolites with each systemic-immune inflammatory markers
Table S4	Occurrence frequency and relative levels of metabolites from LASSO regression for inflammatory states defined with SII and NLR
Table S5	Significantly associated plasma metabolites with each low-grade inflammatory markers
Table S6	Occurrence frequency and relative levels of metabolites from LASSO regression for inflammatory states defined with INFLA and hs-CRP
Table S7	Disturbed metabolic pathways between different inflammatory states
Table S8	Combiniations of metabolites in discriminating inflammatory states
Table S9	Relationship between inflammatory state-associated metabolites and atherosclerosis indicators
Table S10	Widely-targeted metabolomic and lipidomic dataset used in the formal analysis

## Sheet: Table S1
Table S1 Difference in baseline characteristics between high vesus low inflammatory states in the discovery phase
	SII cohort 1 (N=892)							INFLA cohort 1 (N=400)
Characteristics	Low SII (N=446)	High SII (N=446)	P value	Low NLR (N=446)	High NLR (N=446)	P value		Low INFLA (N=215)	High INFLA (N=181)	P value	Low hs-CRP (N=200)	High hs-CRP(N=200)	P value
Age, years	62.27 (10.02)	63.28 (10.08)	0.09	61.68 (9.93)	63.88 (10.08)	<0.01		63.38 (9.66)	61.65 (9.88)	0.1	62.58 (9.64)	62.59 (9.94)	0.91
Male	348 (78.03)	366 (82.06)	0.15	338 (75.78)	376 (84.30)	<0.01		177 (82.33)	145 (80.11)	0.66	168 (84.00)	157 (78.50)	0.2
SBP, mmHg	129.48 (18.52)	131.21 (18.86)	0.09	129.44 (18.38)	131.25 (18.99)	0.14		128.86 (17.70)	132.19 (20.00)	0.06	129.65 (18.89)	131.04 (18.77)	0.36
BMI, kg/m2	24.44 (3.19)	23.99 (3.08)	0.06	24.52 (3.18)	23.92 (3.09)	0.01		24.19 (3.11)	24.20 (3.14)	0.79	24.04 (3.14)	24.33 (3.10)	0.3
Current smokers	128 (28.96)	130 (29.48)	0.92	136 (30.84)	122 (27.60)	0.33		56 (26.17)	58 (32.40)	0.21	52 (26.26)	64 (32.16)	0.24
Comorbidities
Arrhythmia	30 (6.73)	37 (8.30)	0.45	28 (6.28)	39 (8.74)	0.2		20 (9.30)	7 (3.87)	0.05	16 (8.00)	12 (6.00)	0.56
Diabetes mellitus	114 (25.56)	129 (28.92)	0.29	118 (26.46)	125 (28.03)	0.65		56 (26.05)	56 (30.94)	0.33	52 (26.00)	60 (30.00)	0.44
Hypertension	247 (55.38)	289 (64.80)	0.01	249 (55.83)	287 (64.35)	0.01		127 (59.07)	124 (68.51)	0.07	120 (60.00)	132 (66.00)	0.25
Laboratory data
eGFR, ml/min/1.73m2	106.18 (106.77)	86.17 (28.28)	<0.01	103.25 (90.83)	89.03 (63.42)	<0.01		109.53 (126.45)	93.55 (68.86)	0.2	104.07 (104.80)	100.02 (102.96)	0.44
AST, U/L	26.45 (10.35)	26.96 (11.03)	0.84	25.87 (9.59)	27.54 (11.64)	0.15		24.65 (7.33)	27.10 (10.81)	0.08	24.50 (7.09)	27.03 (10.74)	0.13
GLUC, mmol/L	6.47 (2.44)	7.02 (2.90)	<0.01	6.54 (2.67)	6.94 (2.71)	<0.01		6.57 (2.71)	7.15 (2.98)	0.04	6.51 (2.63)	7.14 (3.01)	0.01
HDLC, mmol/L	0.99 (0.25)	0.93 (0.26)	<0.01	0.98 (0.26)	0.94 (0.26)	0.01		1.04 (0.28)	0.97 (0.25)	0.03	1.03 (0.28)	0.98 (0.26)	0.15
LDLC, mmol/L	2.60 (0.94)	2.55 (0.87)	0.65	2.65 (0.96)	2.50 (0.83)	0.02		2.48 (0.85)	2.66 (0.92)	0.06	2.44 (0.86)	2.70 (0.91)	<0.01
TRIG, mmol/L	1.66 (1.30)	1.58 (0.96)	0.46	1.68 (1.24)	1.56 (1.03)	0.05		1.60 (1.47)	1.70 (1.10)	0.07	1.55 (1.45)	1.74 (1.14)	0.01
Medications
β-blockers	402 (90.13)	395 (88.76)	0.58	402 (90.13)	395 (88.76)	0.58		195 (90.70)	164 (90.61)	1	181 (90.50)	182 (91.00)	1
CCBs	106 (23.77)	136 (30.56)	0.03	112 (25.11)	130 (29.21)	0.19		59 (27.44)	68 (37.57)	0.04	62 (31.00)	65 (32.50)	0.83
PPIs	217 (48.65)	209 (46.97)	0.66	214 (47.98)	212 (47.64)	0.97		119 (55.35)	90 (49.72)	0.31	109 (54.50)	102 (51.00)	0.55
Inflammatory makers
SII	345.63 (90.75)	891.41 (567.94)	<0.01	376.42 (137.65)	860.62 (586.20)	<0.01		398.19 (189.76)	778.96 (568.50)	<0.01	505.37 (280.02)	639.09 (565.11)	0.01
NLR	1.86 (0.57)	3.73 (2.18)	<0.01	1.73 (0.39)	3.86 (2.10)	<0.01		2.19 (1.06)	3.34 (2.46)	<0.01	2.55 (1.35)	2.88 (2.36)	0.18
PLR	94.40 (25.98)	159.87 (67.06)	<0.01	100.73 (33.18)	153.53 (69.44)	<0.01		109.69 (43.97)	136.94 (64.57)	<0.01	118.93 (49.59)	125.37 (61.65)	0.65
hs-CRP, mg/L	4.26 (8.85)	12.30 (21.72)	<0.01	4.76 (8.86)	11.86 (21.96)	<0.01		1.68 (1.66)	4.05 (2.67)	<0.01	0.86 (0.52)	4.67 (2.17)	<0.01
WBC, 109/L	6.85 (1.70)	8.07 (2.17)	<0.01	6.98 (1.76)	7.95 (2.18)	<0.01		6.34 (1.31)	8.36 (1.84)	<0.01	6.93 (1.82)	7.53 (1.92)	<0.01
FIB, g/L	3.77 (1.00)	4.52 (1.43)	<0.01	3.85 (1.05)	4.44 (1.43)	<0.01		3.40 (0.67)	4.15 (1.05)	<0.01	3.36 (0.79)	4.11 (0.93)	<0.01
INFLA score	-	-	-	-	-	-		-4.34 (3.56)	5.23 (3.26)	<0.01	-2.99 (4.98)	3.07 (5.09)	<0.01
Atherosclerosis indicators
Mean IMT, mm	0.93 (0.20)	0.98 (0.20)	<0.01	0.93 (0.22)	0.97 (0.19)	<0.01		0.89 (0.17)	0.96 (0.22)	0.01	0.92 (0.22)	0.93 (0.17)	0.15
Max IMT, mm	0.98 (0.28)	1.03 (0.22)	<0.01	0.99 (0.29)	1.03 (0.21)	<0.01		0.94 (0.20)	1.02 (0.23)	<0.01	0.97 (0.26)	0.99 (0.19)	0.2
Gensini score	22.17 (11.93)	23.93 (12.07)	0.04	21.96 (11.68)	24.17 (12.28)	0.02		22.69 (12.55)	23.67 (12.49)	0.29	21.73 (11.37)	24.41 (13.38)	0.08
Severity of coronary lesion			0.36			0.11				0.93			0.49
One-vessel disease	122 (29.68)	107 (25.54)		127 (30.90)	102 (24.34)			52 (26.80)	44 (25.88)		50 (27.93)	46 (24.60)
Two-vessel disease	122 (29.68)	138 (32.94)		123 (29.93)	137 (32.70)			59 (30.41)	50 (29.41)		49 (27.37)	61 (32.62)
Three-vessel or left main disease	167 (40.63)	174 (41.53)		161 (39.17)	180 (42.96)			83 (42.78)	76 (44.71)		80 (44.69)	80 (42.78)
Data are shown as mean (standard deviation) or n (%). P values were calculated using Mann-Whitney U test for non-normally distributed continuous variables and the Chi-squared test for categorical variables. Signifincant difference (P<0.05) are depicted in bold characters. Abbreviations: SBP, systolic blood pressure; BMI, body mass index; eGFR, estimated glomerular filtration rate; AST, aspartate …

## Sheet: Table S2
Table S2 Difference in baseline characteristics between high vesus low inflammatory states in the validation phase
	SII cohort (N=338)								INFLA cohort (N=157)
Characteristics	Total	Low SII (N=169)	High SII (N=169)	P value	Low NLR (N=169)	High NLR (N=169)	P value		Total	Low INFLA (N=74)	High INFLA (N=83)	P value	Low hs-CRP (N=78)	High hs-CRP(N=79)	P value
Age, years	61.82 (9.94)	60.65 (10.38)	62.98 (9.36)	0.03	60.22 (10.27)	63.42 (9.35)	<0.01		62.08 (9.47)	60.52 (9.31)	63.47 (9.45)	0.05	60.69 (9.25)	63.45 (9.54)	0.07
Male	270 (79.88)	136 (80.47)	134 (79.29)	0.89	129 (76.33)	141 (83.43)	0.14		125 (79.62)	60 (81.08)	65 (78.31)	0.82	66 (84.62)	59 (74.68)	0.18
SBP, mmHg	133.88 (18.87)	132.58 (19.60)	135.18 (18.07)	0.21	132.19 (19.78)	135.54 (17.83)	0.15		133.22 (17.61)	130.40 (19.02)	135.59 (16.05)	0.07	132.85 (18.98)	133.56 (16.33)	0.81
BMI, kg/m2	24.32 (3.58)	24.09 (3.63)	24.55 (3.52)	0.31	24.44 (3.48)	24.18 (3.68)	0.24		24.22 (3.87)	24.11 (3.50)	24.32 (4.18)	0.78	24.18 (3.97)	24.27 (3.80)	0.98
Current smokers	53 (15.96)	27 (16.27)	26 (15.66)	1	22 (13.33)	31 (18.56)	0.25		26 (16.99)	10 (14.29)	16 (19.28)	0.55	14 (18.92)	12 (15.19)	0.69
Comorbidities
Arrhythmia	30 (9.09)	15 (9.09)	15 (9.09)	1	13 (7.83)	17 (10.37)	0.54		14 (9.21)	9 (12.33)	5 (6.33)	0.32	6 (8.00)	8 (10.39)	0.82
Diabetes mellitus	96 (29.09)	46 (27.88)	50 (30.30)	0.72	47 (28.31)	49 (29.88)	0.85		42 (27.63)	19 (26.03)	23 (29.11)	0.81	17 (22.67)	25 (32.47)	0.24
Hypertension	195 (59.09)	91 (55.15)	104 (63.03)	0.18	87 (52.41)	108 (65.85)	0.02		89 (58.55)	40 (54.79)	49 (62.03)	0.46	44 (58.67)	45 (58.44)	1
Laboratory data
eGFR, ml/min/1.73m2	98.46 (141.46)	84.66 (19.48)	112.34 (198.74)	0.83	86.61 (19.22)	110.38 (199.02)	0.16		84.45 (19.78)	84.35 (15.83)	84.54 (22.93)	0.65	82.91 (15.77)	85.95 (23.03)	0.16
AST, U/L	26.45 (46.94)	23.93 (12.20)	28.97 (65.25)	0.67	24.60 (13.77)	28.30 (64.98)	0.47		29.64 (67.92)	34.64 (97.92)	25.19 (14.06)	0.79	32.71 (94.87)	26.62 (17.97)	0.29
GLUC, mmol/L	6.02 (2.12)	6.02 (2.23)	6.02 (2.02)	0.85	6.04 (2.24)	6.00 (2.00)	0.7		5.92 (1.90)	5.85 (1.92)	5.97 (1.90)	0.72	5.91 (2.12)	5.92 (1.67)	0.37
HDLC, mmol/L	0.98 (0.23)	1.00 (0.21)	0.96 (0.24)	0.01	1.01 (0.23)	0.95 (0.22)	<0.01		0.99 (0.23)	1.00 (0.20)	0.98 (0.25)	0.25	0.98 (0.20)	1.00 (0.26)	0.93
LDLC, mmol/L	2.73 (0.86)	2.79 (0.95)	2.67 (0.75)	0.5	2.85 (0.94)	2.61 (0.75)	0.02		2.63 (0.77)	2.64 (0.84)	2.62 (0.71)	0.9	2.60 (0.84)	2.66 (0.71)	0.17
TRIG, mmol/L	1.74 (1.10)	1.70 (1.23)	1.78 (0.97)	0.08	1.72 (0.97)	1.76 (1.23)	0.88		1.68 (0.92)	1.53 (0.80)	1.80 (1.01)	0.04	1.51 (0.91)	1.84 (0.91)	<0.01
Medication
β-blockers	285 (84.32)	143 (84.62)	142 (84.02)	1	139 (82.25)	146 (86.39)	0.37		131 (83.44)	59 (79.73)	72 (86.75)	0.33	62 (79.49)	69 (87.34)	0.27
CCBs	112 (33.14)	48 (28.40)	64 (37.87)	0.08	47 (27.81)	65 (38.46)	0.05		53 (33.76)	24 (32.43)	29 (34.94)	0.87	29 (37.18)	24 (30.38)	0.46
PPIs	262 (77.51)	124 (73.37)	138 (81.66)	0.09	126 (74.56)	136 (80.47)	0.24		114 (72.61)	52 (70.27)	62 (74.70)	0.66	57 (73.08)	57 (72.15)	1
Inflammatory makers
SII	590.29 (426.03)	343.92 (88.19)	836.65 (483.94)	<0.01	370.44 (122.30)	810.14 (501.88)	<0.01		533.66 (286.07)	353.22 (139.81)	694.53 (287.60)	<0.01	497.92 (295.31)	568.94 (273.95)	0.02
NLR	2.51 (1.26)	1.79 (0.52)	3.23 (1.36)	<0.01	1.67 (0.35)	3.35 (1.28)	<0.01		2.47 (1.07)	2.03 (0.87)	2.86 (1.08)	<0.01	2.43 (1.14)	2.50 (1.00)	0.19
PLR	130.91 (54.34)	98.69 (27.68)	163.13 (55.40)	<0.01	104.56 (34.38)	157.25 (57.84)	<0.01		123.90 (49.65)	103.80 (34.77)	141.82 (54.07)	<0.01	123.58 (55.55)	124.22 (43.40)	0.43
CRP, mg/L	1.74 (2.00)	1.39 (1.64)	2.15 (2.29)	0.01	1.39 (1.62)	2.09 (2.27)	0.03		1.74 (2.00)	0.83 (1.00)	2.55 (2.30)	<0.01	0.46 (0.12)	3.00 (2.17)	<0.01
WBC, 109/L	7.18 (1.90)	6.56 (1.61)	7.79 (1.97)	<0.01	6.72 (1.66)	7.64 (2.01)	<0.01		7.04 (1.74)	6.08 (1.33)	7.89 (1.62)	<0.01	6.55 (1.32)	7.51 (1.98)	<0.01
FIB, g/L	3.79 (1.06)	3.47 (0.73)	4.10 (1.23)	<0.01	3.61 (0.79)	3.97 (1.25)	<0.01		3.59 (0.73)	3.23 (0.49)	3.92 (0.76)	<0.01	3.27 (0.45)	3.91 (0.82)	<0.01
INFLA score	-	-	-		-	-			0.19 (6.19)	-5.12 (3.08)	4.93 (4.04)	<0.01	-3.14 (4.94)	3.48 (5.53)	<0.01
Data are shown as mean (standard deviation) or n (%). P values were calculated using Mann-Whitney U test for non-normally distributed continuous variables and the Chi-squared test for categorical variables. Signifincant difference (P<0.05) are depicted in bold characters. Abbreviations are as in Table S1.

## Sheet: Table S3
Table S3 Significantly associated plasma metabolites with each systemic-immune inflammatory markers
Metabolite	Class	NLR			PLR			SII
		β* (95%-CI)	FDR		β* (95%-CI)	FDR		β* (95%-CI)	FDR
L-Tyrosine	Amino acid	-0.03 (-0.06; 0.00)	0.0892214		-0.06 (-0.09; -0.04)	0.00124373		-0.06 (-0.10; -0.02)	0.00858256
L-Tryptophan	Amino acid	-0.05 (-0.08; -0.02)	0.0102511		-0.05 (-0.07; -0.02)	0.00666085		-0.05 (-0.09; -0.02)	0.0170835
L-Methionine	Amino acid	-0.02 (-0.05; 0.01)	0.154933		-0.03 (-0.06; -0.01)	0.0308045		-0.04 (-0.08; -0.01)	0.035025
D-Serine	Amino acid	-0.04 (-0.08; -0.01)	0.0364894		-0.04 (-0.07; -0.01)	0.0363136		-0.07 (-0.11; -0.03)	0.00706572
L-Threonine	Amino acid	-0.05 (-0.07; -0.02)	0.00415793		-0.02 (-0.05; 0.00)	0.0813472		-0.06 (-0.09; -0.03)	0.00397272
L-Ornithine	Amino acid	-0.04 (-0.06; -0.01)	0.0126372		-0.02 (-0.04; 0.00)	0.118317		-0.05 (-0.08; -0.02)	0.00316906
L-Histidine	Amino acid	-0.03 (-0.05; -0.01)	0.0366462		-0.02 (-0.04; 0.00)	0.0770552		-0.04 (-0.07; -0.01)	0.0172933
Hexanoyl glycine	Amino acid and its derivatives	0.03 (0.01; 0.04)	0.0170673		0.03 (0.01; 0.04)	0.00558215		0.04 (0.02; 0.06)	0.00138642
N-Acetyl-L-tyrosine	Amino acid and its derivatives	-	-		-0.03 (-0.05; -0.01)	0.0165289		-0.02 (-0.05; 0.01)	0.147739
L-Asparagine anhydrous	Amino acid and its derivatives	-0.04 (-0.06; -0.01)	0.025387		-	-		-0.03 (-0.06; 0.00)	0.0646537
N6-Acetyl-L-lysine	Amino acid and its derivatives	0.03 (0.01; 0.06)	0.0407612		-	-		0.04 (0.01; 0.07)	0.0380522
2,6-Dimethylaniline	Benzene and derivatives	0.05 (0.02; 0.08)	0.00593109		-	-		0.04 (0.00; 0.08)	0.0646981
Tauroursodeoxycholic acid	Bile acids	0.01 (0.00; 0.02)	0.0162355		0.01 (0.00; 0.01)	0.109301		0.01 (0.00; 0.02)	0.0198345
CE(22:3)	CE	-0.03 (-0.04; -0.01)	0.00615775		-0.01 (-0.02; 0.00)	0.122747		-0.02 (-0.04; 0.00)	0.0642598
CE(16:1)	CE	0.02 (0.00; 0.05)	0.0645033		0.02 (0.00; 0.04)	0.0523256		0.04 (0.01; 0.06)	0.0142599
Cer(t18:0/22:0)	Cer	-0.03 (-0.05; -0.01)	0.00690517		-0.03 (-0.05; -0.02)	0.00669053		-0.03 (-0.06; -0.01)	0.0197539
HexCer(d18:1/22:1)	Cer	-0.02 (-0.03; 0.00)	0.126669		-0.03 (-0.04; -0.01)	0.00631516		-0.02 (-0.04; 0.00)	0.0765391
Cer(d18:1/22:1)	Cer	-0.02 (-0.03; 0.00)	0.109711		-0.03 (-0.04; -0.01)	0.0063946		-0.02 (-0.04; 0.00)	0.0691054
HexCer(d18:1/22:0)	Cer	0.04 (0.02; 0.06)	0.000494302		0.03 (0.01; 0.04)	0.00644279		0.06 (0.03; 0.08)	3.14724e-05
CerP(d18:1/20:3)	Cer	-0.02 (-0.04; 0.00)	0.0483622		-0.02 (-0.04; -0.01)	0.0131935		-0.02 (-0.04; 0.00)	0.0827839
Cer(m18:1/24:0)	Cer	-0.02 (-0.04; -0.01)	0.0214334		-0.02 (-0.03; -0.01)	0.0212783		-0.02 (-0.04; 0.00)	0.0376852
HexCer(d18:1/26:1)	Cer	0.03 (0.02; 0.05)	0.00138391		0.02 (0.01; 0.04)	0.0219703		0.05 (0.03; 0.06)	0.000162595
HexCer(d18:1/24:0)	Cer	0.03 (0.02; 0.05)	0.0008035		0.02 (0.01; 0.03)	0.0224216		0.04 (0.03; 0.06)	7.90021e-05
Cer(t18:0/24:0)	Cer	-0.02 (-0.03; 0.00)	0.0559468		-0.02 (-0.03; -0.01)	0.0235231		-0.02 (-0.03; 0.00)	0.102686
CerP(d18:0/18:1)	Cer	-0.02 (-0.04; -0.01)	0.0111688		-0.02 (-0.03; -0.01)	0.0278462		-0.03 (-0.04; -0.01)	0.0134231
Cer(m18:1/26:0)	Cer	-0.01 (-0.03; 0.00)	0.0687934		-0.02 (-0.03; 0.00)	0.0347861		-0.02 (-0.03; 0.00)	0.0657104
Cer(m18:0/22:1)	Cer	-0.03 (-0.05; 0.00)	0.045139		-0.03 (-0.05; -0.01)	0.0352749		-	-
Cer(m18:1/22:0)	Cer	-0.03 (-0.05; -0.01)	0.0331714		-0.03 (-0.05; -0.01)	0.0355895		-	-
Cer(d18:0/24:1)	Cer	0.01 (0.00; 0.03)	0.091085		0.02 (0.00; 0.03)	0.0422532		0.02 (0.00; 0.04)	0.0472593
HexCer(d18:1/26:0)	Cer	0.03 (0.01; 0.05)	0.01259		0.02 (0.00; 0.04)	0.0462985		0.05 (0.03; 0.07)	0.000843709
HexCer(d18:1/24:1)	Cer	-	-		-0.02 (-0.03; 0.00)	0.046101		-	-
Cer(d18:1/20:0)	Cer	0.02 (0.00; 0.04)	0.0634575		0.02 (0.00; 0.03)	0.103349		0.04 (0.02; 0.07)	0.00631592
Choline	Choline	0.04 (0.01; 0.06)	0.0354907		0.03 (0.01; 0.06)	0.0403316		0.06 (0.02; 0.09)	0.00660698
DG(18:2/20:4/0:0)	DG	-0.03 (-0.04; -0.01)	0.0198208		-0.02 (-0.03; 0.00)	0.0766274		-0.03 (-0.05; 0.00)	0.038655
DG(18:1/20:5/0:0)	DG	-0.01 (-0.02; 0.00)	0.0411887		-0.01 (-0.02; 0.00)	0.0924894		-0.01 (-0.02; 0.00)	0.105537
Palmitoleic acid (C16:1)	Free fatty acid	0.04 (0.01; 0.06)	0.0157625		0.03 (0.01; 0.05)	0.0338975		0.04 (0.01; 0.07)	0.0196274
L-Thyroxine	Hormones	-	-		-	-		0.04 (0.01; 0.08)	0.0260509
LPC(18:2/0:0)	LPC	-0.07 (-0.09; -0.05)	1.66887e-06		-0.03 (-0.05; -0.01)	0.0136212		-0.08 (-0.11; -0.05)	2.78979e-06
LPC 20:2	LPC	0.02 (0.00; 0.05)	0.119889		0.03 (0.01; 0.06)	0.0308278		0.03 (0.00; 0.06)	0.0909876
LPC 20:2 (2n isomer)	LPC	0.02 (-0.01; 0.05)	0.13651		0.04 (0.01; 0.06)	0.0303671		0.03 (0.00; 0.06)	0.121149
LPC 20:1	LPC	0.02 (0.00; 0.04)	0.0940524		0.03 (0.01; 0.04)	0.0360465		0.02 (-0.01; 0.05)	0.144274
LPC(O-22:1)	LPC	-	-		0.02 (0.01; 0.04)	0.0407792		0.03 (0.00; 0.05)	0.0646454
LPC 20:1 (2n isomer)	LPC	0.02 (0.00; 0.04)	0.101672		0.02 (0.01; 0.04)	0.0424183		0.02 (-0.01; 0.04)	0.149908
LPC(O-22:2)	LPC	0.02 (0.00; 0.04)	0.122565		0.02 (0.00; 0.04)	0.0459235		0.02 (0.00; 0.04)	0.100987
LPC(O-16:1)	LPC	-0.04 (-0.06; -0.01)	0.00632734		-0.02 (-0.04; -0.01)	0.0468271		-0.05 (-0.07; -0.02)	0.00388002
LPC(O-18:2)	LPC	-0.03 (-0.04; -0.02)	0.0003419		-	-		-0.03 (-0.04; -0.01)	0.0039998
LPC(22:0/0:0)	LPC	-0.04 (-0.06; -0.02)	0.000800413		-0.02 (-0.04; 0.00)	0.0781192		-0.05 (-0.07; -0.02)	0.0019099
LPC(20:5/0:0)	LPC	-0.03 (-0.05; -0.02)	0.0012621		-	-		-0.03 (-0.05; -0.01)	0.00988887
LPC(22:6/0:0)	LPC	-0.04 (-0.06; -0.02)	0.00261226		-	-		-0.03 (-0.06; -0.01)	0.0209211
LPC(O-22:5)	LPC	-0.03 (-0.04; -0.01)	0.00309096		-	-		-0.02 (-0.04; -0.01)	0.0265393
LPC(O-20:2)	LPC	-0.04 (-0.06; -0.02)	0.00465236		-0.02 (-0.03; 0.00)	0.125715		-0.04 (-0.07; -0.01)	0.0154104
LPC(18:3/0:0)	LPC	-0.03 (-0.05; -0.01)	0.00782498		-	-		-0.03 (-0.05; -0.01)	0.0251924
LPC(O-22:4)	LPC	-0.02 (-0.04; -0.01)	0.00909708		-	-		-0.02 (-0.04; 0.00)	0.0699915
LPC(20:0/0:0)	LPC	-0.03 (-0.06; -0.01)	0.0123996		-	-		-0.03 (-0.06; -0.01)	0.0263609
LPC(O-20:0)	LPC	-0.03 (-0.05; -0.01)	0.020407		-	-		-0.03 (-0.06; -0.01)	0.0207557
LPC(18:1/0:0)	LPC	-0.03 (-0.06; -0.01)	0.0400297		-	-		-0.03 (-0.06; 0.00)	0.102932
LPC(18:4/0:0)	LPC	-0.02 (-0.03; 0.00)	0.0439553		-	-		-	-
LPC(O-18:1)	LPC	-0.02 (-0.04; 0.00)	0.0475362		-	-		-0.02 (-0.04; 0.01)	0.155603
LPC(22:1/0:0)	LPC	-0.02 (-0.04; 0.00)	0.0510503		-	-		-0.03 (-0.05; -0.01)	0.0179272
LPE(0:0/22:0)	LPE	-0.03 (-0.05; -0.01)	0.0134364		-0.03 (-0.04; -0.01)	0.0359137		-0.04 (-0.06; -0.01)	0.0209505
LPE(0:0/18:2)	LPE	-0.06 (-0.08; -0.03)	2.66375e-05		-0.02 (-0.03; 0.00)	0.110695		-0.06 (-0.08; -0.03)	0.000246706
LPE(0:0/22:6)	LPE	-0.06 (-0.08; -0.03)	7.39244e-05		-	-		-0.05 (-0.08; -0.02)	0.00452588
LPE(0:0/20:5)	LPE	-0.04 (-0.05; -0.02)	0.000596924		-	-		-0.03 (-0.05; -0.01)	0.00917781
LPE(0:0/18:1)	LPE	-0.04 (-0.06; -0.02)	0.0019976		-	-		-0.04 (-0.07; -0.02)	0.00700437
LPE(0:0/18:3)	LPE	-0.03 (-0.05; -0.01)	0.00367338		-	-		-0.03 (-0.05; -0.01)	0.0212675
LPE(0:0/20:4)	LPE	-0.04 (-0.07; -0.02)	0.00415597		-	-		-0.03 (-0.06; 0.00)	0.0613308
LPE(P-20:0)	LPE	-0.04 (-0.06; -0.01)	0.00967337		-	-		-0.03 (-0.06; 0.00)	0.0499176
LPE(P-18:0)	LPE	-0.03 (-0.05; -0.01)	0.0132443		-	-		-0.02 (-0.04; 0.00)	0.108599
LPE(0:0/16:0)	LPE	-0.03 (-0.05; -0.01)	0.0239803		-	-		-0.02 (-0.05; 0.01)	0.146171
Adenine	Nucleotide and its derivates	-0.03 (-0.06; 0.00)	0.117495		-0.06 (-0.08; -0.03)	0.00148365		-0.05 (-0.09; -0.01)	0.0254026
β-Pseudouridine	Nucleotide and its derivates	0.04 (0.02; 0.06)	0.00694512		0.04 (0.02; 0.06)	0.00594703		0.05 (0.02; 0.08)	0.00394859
β-Nicotinamide mononucleotide	Nucleotide and its derivates	-	-		0.03 (0.01; 0.06)	0.041221		-	-
Uridine 5-monophosphate	Nucleotide and its derivates	0.02 (0.01; 0.04)	0.0228978		0.01 (0.00; 0.03)	0.11444		0.03 (0.01; 0.05)	0.0376338
1-Methylhistidine	Nucleotide and its derivates	0.01 (0.00; 0.01)	0.0232042		-	-		0.00 (0.00; 0.01)	0.146333
2-(Dimethylamino) guanosine	Nucleotide and its derivates	0.03 (0.00; 0.06)	0.0561777		0.02 (0.00; 0.05)	0.0784739		0.04 (0.01; 0.07)	0.0260685
5'-Deoxy-5'-(methylthio) adenosine	Nucleotide and its derivates	0.03 (0.00; 0.06)	0.0644752		0.02 (0.00; 0.05)	0.0789526		0.04 (0.01; 0.07)	0.0294003
3-Hydroxy-3-methyl butyric acid	Organic acid and its derivatives	0.03 (0.01; 0.05)	0.0205144		0.03 (0.01; 0.04)	0.0362516		0.05 (0.02; 0.08)	0.00200844
trans-Citridic acid	Organic acid and its derivatives	0.03 (0.00; 0.06)	0.0587462		0.03 (0.01; 0.05)	0.0416874		0.05 (0.02; 0.08)	0.0123028
4-Guanidinobutyric acid	Organic acid and its derivatives	0.04 (0.02; 0.06)	0.00598687		0.03 (0.01; 0.04)	0.0470488		0.04 (0.01; 0.07)	0.0170119
3-Hydroxybutyrate	Organic acid and its derivatives	0.02 (0.01; 0.03)	0.016013		0.01 (0.00; 0.02)	0.0818857		0.02 (0.01; 0.04)	0.00973
Creatine	Organic acid and its derivatives	0.04 (0.01; 0.08)	0.0205875		-	-		0.07 (0.03; 0.11)	0.00306662
2-Hydroxybutanoic acid	Organic acid and its derivatives	0.03 (0.01; 0.06)	0.0205933		-	-		0.03 (0.00; 0.05)	0.097674
L-2-Aminobutyric acid	Organic acid and its derivatives	0.04 (0.01; 0.07)	0.0213524		0.03 (0.00; 0.05)	0.0921408		0.05 (0.02; 0.09)	0.0198967
Taurocholic acid sodium salt hydrate	Organic acid and its derivatives	0.04 (0.01; 0.07)	0.0239942		0.02 (0.00; 0.05)	0.125655		0.03 (-0.01; 0.07)	0.121822
Suberic acid	Organic acid and its derivatives	0.04 (0.01; 0.06)	0.0364944		0.02 (0.00; 0.04)	0.125413		0.04 (0.00; 0.07)	0.0688665
D-2-Aminobutyrate	Organic acid and its derivatives	0.03 (0.00; 0.06)	0.0719303		0.03 (0.00; 0.06)	0.0733257		0.05 (0.01; 0.08)	0.0290391
4-Acetamidobutyric acid	Organic acid and its derivatives	0.02 (0.00; 0.04)	0.113117		0.02 (0.00; 0.03)	0.0715331		0.03 (0.01; 0.05)	0.0393433
Methylmalonic acid	Organic acid and its derivatives	0.03 (0.00; 0.05)	0.0687166		-	-		0.03 (0.01; 0.06)	0.0457537
PC(O-34:4)	PC	-0.04 (-0.05; -0.02)	0.000490294		-0.02 (-0.04; -0.01)	0.0111638		-0.04 (-0.06; -0.02)	0.0011808
PC(18:2/20:5)	PC	-0.04 (-0.05; -0.02)	4.93035e-05		-0.02 (-0.04; -0.01)	0.0139243		-0.04 (-0.06; -0.03)	0.000151895
PC(18:2/22:6)	PC	-0.06 (-0.08; -0.04)	1.84301e-06		-0.03 (-0.05; -0.01)	0.0214747		-0.07 (-0.1; -0.05)	1.28499e-05
PC(18:2/18:2)	PC	-0.04 (-0.07; -0.02)	0.00315927		-0.03 (-0.05; -0.01)	0.0222153		-0.06 (-0.09; -0.03)	0.0018537
PC(18:1/20:1)	PC	0.03 (0.00; 0.05)	0.0554387		0.03 (0.01; 0.05)	0.0272909		0.03 (0.01; 0.06)	0.0438454
PC(O-34:5)	PC	-0.02 (-0.03; -0.01)	0.00339052		-0.02 (-0.03; -0.01)	0.027896		-0.03 (-0.04; -0.01)	0.00202322
PC(18:1/22:4)	PC	0.02 (0.00; 0.03)	0.12757		0.02 (0.01; 0.04)	0.0275797		0.03 (0.01; 0.05)	0.0383856
PC(18:3/18:2)	PC	-0.03 (-0.05; -0.01)	0.00366194		-0.02 (-0.04; -0.01)	0.0284912		-0.04 (-0.06; -0.02)	0.00125351
PC(18:0/22:6)	PC	-0.04 (-0.07; -0.02)	0.00378576		-0.03 (-0.05; -0.01)	0.0314118		-0.05 (-0.07; -0.02)	0.00963192
PC(18:2/18:0)	PC	-0.05 (-0.09; -0.02)	0.00908877		-0.04 (-0.07; -0.01)	0.0313797		-0.05 (-0.09; -0.01)	0.0292472
PC(O-42:3)	PC	0.06 (0.04; 0.08)	1.84599e-05		0.03 (0.01; 0.04)	0.0324383		0.07 (0.04; 0.09)	1.38815e-05
PC(16:0/22:6)	PC	-0.06 (-0.09; -0.03)	0.000483811		-0.03 (-0.05; -0.01)	0.032998		-0.06 (-0.09; -0.03)	0.00402923
PC(20:1/20:5)	PC	-0.05 (-0.07; -0.02)	0.00187143		-0.03 (-0.05; -0.01)	0.0351289		-0.05 (-0.08; -0.02)	0.00673065
PC(16:0/14:1)	PC	0.06 (0.03; 0.1)	0.00518307		0.04 (0.01; 0.07)	0.0418134		0.07 (0.03; 0.12)	0.00639798
PC(18:1/20:3)	PC	0.02 (-0.01; 0.04)	0.158345		0.03 (0.01; 0.05)	0.0426891		0.03 (0.00; 0.06)	0.051095
PC(20:0/18:2)	PC	-0.04 (-0.06; -0.02)	0.00194076		-0.02 (-0.04; -0.01)	0.0460036		-0.05 (-0.08; -0.02)	0.00339364
PC(O-44:4)	PC	0.06 (0.03; 0.08)	0.000182433		0.02 (0.00; 0.04)	0.0815441		0.06 (0.04; 0.09)	0.000184626
PC(O-44:5)	PC	0.05 (0.03; 0.08)	0.000321556		0.02 (0.00; 0.04)	0.0668577		0.06 (0.04; 0.09)	0.000236001
PC(O-32:0)	PC	0.06 (0.03; 0.09)	0.000639152		-	-		0.04 (0.01; 0.07)	0.0201882
PC(18:0/20:5)	PC	-0.03 (-0.05; -0.02)	0.000928258		-0.02 (-0.03; 0.00)	0.053117		-0.03 (-0.05; -0.02)	0.00270094
PC(16:1/22:6)	PC	-0.05 (-0.07; -0.02)	0.00109878		-	-		-0.05 (-0.07; -0.02)	0.00393645
PC(16:0/20:5)	PC	-0.03 (-0.05; -0.02)	0.00207581		-0.01 (-0.03; 0.00)	0.106065		-0.03 (-0.05; -0.01)	0.00968299
PC(18:2/20:4)	PC	-0.05 (-0.08; -0.02)	0.00211778		-0.02 (-0.05; 0.00)	0.0820303		-0.05 (-0.08; -0.02)	0.00974858
PC(18:1/20:5)	PC	-0.03 (-0.05; -0.02)	0.00273346		-0.01 (-0.03; 0.00)	0.126613		-0.04 (-0.06; -0.01)	0.00678245
PC(16:1/20:5)	PC	-0.03 (-0.04; -0.01)	0.00412243		-0.01 (-0.02; 0.00)	0.109334		-0.03 (-0.04; -0.01)	0.0113878
PC(O-42:6)	PC	0.04 (0.02; 0.07)	0.00424767		0.02 (0.00; 0.04)	0.0732272		0.05 (0.02; 0.08)	0.0069623
PC(O-28:1)	PC	-0.04 (-0.06; -0.02)	0.00538621		-0.02 (-0.04; 0.00)	0.0816826		-0.04 (-0.06; -0.01)	0.011441
PC(O-36:6)	PC	-0.03 (-0.04; -0.01)	0.00541327		-0.01 (-0.03; 0.00)	0.0791488		-0.03 (-0.05; -0.01)	0.00655827
PC(O-34:0)	PC	0.04 (0.01; 0.06)	0.00580281		-	-		0.03 (0.01; 0.05)	0.0352227
PC(18:1/22:6)	PC	-0.04 (-0.06; -0.01)	0.00918053		-	-		-0.04 (-0.07; -0.01)	0.0261631
PC(O-44:3)	PC	0.00 (0.00; 0.00)	0.00911367		0.00 (0.00; 0.00)	0.106044		0.00 (0.00; 0.00)	0.0222538
PC(18:2/22:5)	PC	-0.03 (-0.05; -0.01)	0.00897753		-0.02 (-0.04; 0.00)	0.0591188		-0.04 (-0.06; -0.02)	0.00821372
PC(14:0/22:6)	PC	-0.03 (-0.05; -0.01)	0.00892376		-0.02 (-0.03; 0.00)	0.0757046		-0.03 (-0.05; -0.01)	0.0256219
PC(14:0/20:5)	PC	0.00 (0.00; 0.00)	0.00910075		0.00 (0.00; 0.00)	0.0821408		0.00 (0.00; 0.00)	0.0224856
PC(O-42:5)	PC	0.04 (0.01; 0.06)	0.00909335		0.03 (0.00; 0.05)	0.0592995		0.06 (0.03; 0.09)	0.00138124
PC(16:0/22:5)	PC	-0.04 (-0.06; -0.01)	0.0127153		-0.02 (-0.05; 0.00)	0.0587934		-0.05 (-0.08; -0.02)	0.0112798
PC(O-38:2)	PC	-0.04 (-0.07; -0.01)	0.0141062		-0.03 (-0.05; 0.00)	0.0672669		-0.04 (-0.07; -0.01)	0.0335655
PC(O-34:3)	PC	-0.04 (-0.07; -0.01)	0.015647		-0.02 (-0.05; 0.00)	0.103572		-0.05 (-0.09; -0.02)	0.0120479
PC(O-38:6)	PC	-0.04 (-0.07; -0.01)	0.0185441		-0.03 (-0.05; 0.00)	0.0589375		-0.05 (-0.08; -0.01)	0.0223181
PC(O-40:8)	PC	-0.03 (-0.05; -0.01)	0.0204584		-0.02 (-0.04; 0.00)	0.0534714		-0.05 (-0.07; -0.02)	0.00407114
PC(O-40:4)	PC	0.03 (0.01; 0.06)	0.0218092		0.02 (0.00; 0.04)	0.109279		0.05 (0.02; 0.08)	0.00655343
PC(14:0/14:1)	PC	-0.03 (-0.06; -0.01)	0.0261325		-0.03 (-0.05; -0.01)	0.0527897		-0.03 (-0.06; 0.00)	0.0789929
PC(O-30:2)	PC	-0.03 (-0.05; -0.01)	0.0265673		-0.02 (-0.04; 0.00)	0.0639849		-0.03 (-0.06; -0.01)	0.0399668
PC(O-34:1)	PC	0.03 (0.01; 0.06)	0.0321318		0.02 (0.00; 0.04)	0.107461		0.03 (0.00; 0.06)	0.0688863
PC(18:1/18:2)	PC	-0.04 (-0.07; -0.01)	0.0346486		-0.02 (-0.05; 0.00)	0.0878815		-0.06 (-0.09; -0.02)	0.00765035
PC(16:1/18:3)	PC	-0.02 (-0.04; 0.00)	0.0348525		-	-		-0.02 (-0.04; 0.00)	0.046244
PC(O-38:7)	PC	-0.03 (-0.05; -0.01)	0.0362937		-0.02 (-0.04; 0.00)	0.128999		-0.03 (-0.06; 0.00)	0.046261
PC(O-38:3)	PC	0.03 (0.01; 0.06)	0.0366247		-	-		0.04 (0.01; 0.07)	0.015989
PC(20:1/22:1)	PC	-0.02 (-0.04; 0.00)	0.0430372		-0.01 (-0.03; 0.00)	0.124808		-0.03 (-0.05; -0.01)	0.0265204
PC(O-40:5)	PC	0.03 (0.01; 0.06)	0.0438132		0.02 (0.00; 0.05)	0.0785264		0.06 (0.03; 0.09)	0.0030709
PC(18:3/20:4)	PC	0.00 (0.00; 0.00)	0.0472412		-	-		0.00 (0.00; 0.00)	0.0293268
PC(14:1/18:4)	PC	-0.02 (-0.04; 0.00)	0.0585408		-0.02 (-0.03; 0.00)	0.0582273		-0.04 (-0.06; -0.02)	0.00397087
PC(16:0/20:3)	PC	0.03 (0.00; 0.06)	0.058598		0.03 (0.01; 0.05)	0.0555386		0.05 (0.02; 0.09)	0.00769193
PC(O-34:2)	PC	-0.03 (-0.05; 0.00)	0.0901068		-0.02 (-0.04; 0.00)	0.0918091		-0.04 (-0.07; -0.01)	0.031937
PE(P-42:2)	PE	0.05 (0.03; 0.07)	0.000502054		0.03 (0.01; 0.05)	0.0178222		0.06 (0.04; 0.09)	3.87742e-05
PE(44:4)	PE	-0.03 (-0.04; -0.01)	0.00370134		-0.02 (-0.03; -0.01)	0.0282306		-0.03 (-0.05; -0.01)	0.00666323
PE(P-38:6)	PE	-0.04 (-0.06; -0.02)	0.00634575		-0.03 (-0.05; -0.01)	0.0346483		-0.04 (-0.07; -0.01)	0.0138859
PE(P-34:3)	PE	-0.04 (-0.05; -0.02)	0.00013681		-0.02 (-0.03; -0.01)	0.0361359		-0.04 (-0.06; -0.02)	0.0030493
PE(P-36:5)	PE	-0.02 (-0.04; -0.01)	0.00574529		-0.01 (-0.03; 0.00)	0.0428337		-0.03 (-0.04; -0.01)	0.00698705
PE(P-40:2)	PE	0.03 (0.01; 0.05)	0.0405836		0.03 (0.01; 0.05)	0.0492339		0.05 (0.02; 0.08)	0.00667051
PE(P-38:5)	PE	-0.05 (-0.08; -0.03)	0.000831974		-	-		-0.04 (-0.07; -0.01)	0.0202468
PE(P-40:5)	PE	-0.04 (-0.06; -0.02)	0.00367956		-	-		-0.02 (-0.05; 0.00)	0.0807858
PE(P-40:6)	PE	-0.04 (-0.07; -0.02)	0.00366248		-	-		-0.04 (-0.07; -0.01)	0.0277234
PE(42:6)	PE	-0.03 (-0.05; -0.01)	0.00579681		-0.02 (-0.03; 0.00)	0.0715676		-0.03 (-0.05; 0.00)	0.0502517
PE(P-42:1)	PE	0.03 (0.01; 0.04)	0.00905191		0.01 (0.00; 0.03)	0.109019		0.03 (0.01; 0.05)	0.00597215
PE(P-40:3)	PE	0.03 (0.01; 0.05)	0.0130299		0.02 (0.00; 0.03)	0.0925585		0.04 (0.02; 0.06)	0.0044682
PE(P-40:7)	PE	-0.03 (-0.06; -0.01)	0.0180969		-0.02 (-0.04; 0.00)	0.0584646		-0.04 (-0.07; -0.01)	0.0150302
PE(30:1)	PE	0.03 (0.01; 0.05)	0.0210384		-	-		0.03 (0.00; 0.05)	0.0474725
PE(44:3)	PE	0.00 (0.00; 0.00)	0.0242023		0.00 (0.00; 0.00)	0.0814453		0.00 (0.00; 0.00)	0.0612941
PE(42:4)	PE	-0.02 (-0.04; -0.01)	0.0292086		-0.02 (-0.03; 0.00)	0.0522059		-0.02 (-0.04; 0.00)	0.0436333
PE(42:2)	PE	-0.02 (-0.03; 0.00)	0.0307782		-0.01 (-0.02; 0.00)	0.0779619		-0.02 (-0.03; 0.00)	0.0646467
PE(P-36:4)	PE	-0.03 (-0.05; -0.01)	0.0306396		-0.02 (-0.04; 0.00)	0.0821287		-0.03 (-0.06; -0.01)	0.0421186
PE(34:1)	PE	0.03 (0.01; 0.05)	0.0333685		0.02 (0.00; 0.04)	0.0925887		0.04 (0.02; 0.07)	0.00682571
PE(P-40:0)	PE	0.01 (0.00; 0.02)	0.0475761		-	-		0.01 (0.00; 0.02)	0.0295707
PE(38:3)	PE	0.02 (0.00; 0.04)	0.119589		0.02 (0.00; 0.04)	0.0734246		0.04 (0.01; 0.06)	0.00959563
PE(38:4)	PE	0.02 (0.00; 0.05)	0.105351		0.02 (0.00; 0.05)	0.0542791		0.04 (0.01; 0.07)	0.0167142
PE(P-34:2)	PE	-0.02 (-0.04; 0.00)	0.110087		-0.01 (-0.03; 0.00)	0.158128		-0.04 (-0.06; -0.01)	0.0194869
PE(32:1)	PE	-	-		0.01 (0.00; 0.03)	0.114665		0.03 (0.01; 0.05)	0.02479
PE(P-44:8)	PE	0.02 (0.00; 0.04)	0.0994971		0.02 (0.00; 0.03)	0.0849407		0.03 (0.01; 0.05)	0.0388547
PE(34:2)	PE	0.02 (0.00; 0.04)	0.116089		0.01 (0.00; 0.03)	0.158158		0.03 (0.01; 0.06)	0.0414396
PS(34:2)	PS	-0.03 (-0.05; -0.01)	0.0395741		-	-		-0.02 (-0.05; 0.01)	0.152042
Theobromine	Pyridine and its derivatives	-0.02 (-0.03; 0.00)	0.0427396		-0.01 (-0.02; 0.00)	0.0779974		-0.02 (-0.04; -0.01)	0.0262327
4-Pyridoxic acid	Pyridine and its derivatives	0.01 (0.00; 0.02)	0.120553		0.01 (0.00; 0.02)	0.0785581		0.02 (0.01; 0.04)	0.0207428
Succinic acid	TCA cycle	0.03 (0.00; 0.05)	0.0529171		0.02 (0.00; 0.04)	0.122641		0.03 (0.01; 0.06)	0.0410127
TG(16:0/20:4/22:3)	TG	-0.03 (-0.05; -0.01)	0.0028494		-0.03 (-0.05; -0.02)	0.000785728		-0.04 (-0.06; -0.02)	0.00187517
TG(16:0/20:3/22:3)	TG	-0.03 (-0.04; -0.01)	0.00859949		-0.03 (-0.04; -0.02)	0.00263234		-0.03 (-0.05; -0.01)	0.00687877
TG(16:1/20:4/22:3)	TG	-0.03 (-0.05; -0.01)	0.00379704		-0.03 (-0.04; -0.01)	0.00376573		-0.04 (-0.06; -0.02)	0.00109624
TG(16:0/20:5/22:3)	TG	-0.04 (-0.06; -0.02)	0.000518776		-0.03 (-0.05; -0.02)	0.00542849		-0.04 (-0.06; -0.02)	0.0045649
TG(14:0/16:0/22:1)	TG	-0.03 (-0.04; -0.01)	0.00808373		-0.02 (-0.04; -0.01)	0.0138711		-0.03 (-0.05; -0.01)	0.0262398
TG(14:0/18:1/20:0)	TG	-0.03 (-0.05; -0.01)	0.00604188		-0.02 (-0.04; -0.01)	0.0211758		-0.02 (-0.04; 0.00)	0.0437916
TG(18:3/18:3/20:4)	TG	-0.02 (-0.03; -0.01)	0.00134025		-0.01 (-0.02; -0.01)	0.0225251		-0.02 (-0.03; -0.01)	0.00382308
TG(16:0/20:0/22:3)	TG	-0.04 (-0.06; -0.02)	0.0059981		-0.02 (-0.04; -0.01)	0.027118		-0.03 (-0.05; -0.01)	0.025904
TG(16:0/16:1/22:0)	TG	-0.02 (-0.03; 0.00)	0.0531791		-0.02 (-0.03; -0.01)	0.0273236		-0.02 (-0.03; 0.00)	0.0924772
TG(18:0/18:0/18:1)	TG	-0.02 (-0.03; 0.00)	0.0563076		-0.02 (-0.03; -0.01)	0.0299254		-0.01 (-0.03; 0.00)	0.139301
TG(14:0/20:5/22:4)	TG	-0.02 (-0.03; -0.01)	0.00139929		-0.01 (-0.02; 0.00)	0.0310357		-0.03 (-0.04; -0.01)	0.00193511
TG(14:0/22:5/22:5)	TG	-0.02 (-0.04; -0.01)	0.00587817		-0.02 (-0.03; -0.01)	0.0324254		-0.02 (-0.04; -0.01)	0.0197568
TG(18:3/18:3/22:4)	TG	-0.03 (-0.04; -0.01)	0.00121811		-0.02 (-0.03; 0.00)	0.0352175		-0.03 (-0.04; -0.01)	0.00699905
TG(14:0/20:3/20:5)	TG	-0.02 (-0.04; -0.01)	0.00108552		-0.01 (-0.02; 0.00)	0.0353287		-0.03 (-0.04; -0.01)	0.00344584
TG(16:0/20:5/22:4)	TG	-0.03 (-0.05; -0.01)	0.00406977		-0.02 (-0.03; -0.01)	0.0360745		-0.03 (-0.05; -0.01)	0.0143187
TG(14:0/18:1/22:0)	TG	-0.02 (-0.03; 0.00)	0.0845942		-0.02 (-0.03; -0.01)	0.0356915		-	-
TG(14:0/20:4/22:6)	TG	-0.02 (-0.03; -0.01)	0.0014061		-0.01 (-0.02; 0.00)	0.0392866		-0.02 (-0.03; -0.01)	0.0086519
TG(16:1/18:0/18:0)	TG	-0.02 (-0.04; -0.01)	0.0241169		-0.02 (-0.03; -0.01)	0.0395373		-0.02 (-0.04; 0.00)	0.127764
TG(14:0/18:2/20:5)	TG	-0.02 (-0.03; -0.01)	0.00916199		-0.01 (-0.02; 0.00)	0.0402591		-0.02 (-0.04; -0.01)	0.0101206
TG(14:0/20:2/20:5)	TG	-0.03 (-0.05; -0.02)	0.000777679		-0.02 (-0.03; 0.00)	0.046603		-0.03 (-0.05; -0.01)	0.00419655
TG(14:0/20:0/22:2)	TG	-0.02 (-0.03; 0.00)	0.08236		-0.02 (-0.03; 0.00)	0.0464021		-0.02 (-0.04; 0.00)	0.0922225
TG(14:0/20:5/22:5)	TG	-0.01 (-0.02; -0.01)	0.00540741		-0.01 (-0.02; 0.00)	0.0466397		-0.01 (-0.02; 0.00)	0.0209985
TG(16:0/16:1/22:6)	TG	-0.03 (-0.05; -0.02)	0.00106374		-0.02 (-0.03; 0.00)	0.0469656		-0.03 (-0.04; -0.01)	0.0131158
TG(14:0/20:3/22:6)	TG	-0.03 (-0.04; -0.01)	0.00227397		-0.01 (-0.02; 0.00)	0.0797295		-0.02 (-0.04; -0.01)	0.0226946
TG(18:0/18:3/20:4)	TG	-0.03 (-0.05; -0.02)	0.00258099		-0.02 (-0.03; 0.00)	0.0819299		-0.03 (-0.05; -0.01)	0.0208492
TG(18:1/18:3/20:4)	TG	-0.03 (-0.05; -0.01)	0.00266035		-0.01 (-0.03; 0.00)	0.103623		-0.03 (-0.05; -0.01)	0.0197679
TG(18:1/18:3/22:6)	TG	-0.02 (-0.04; -0.01)	0.00261098		-0.01 (-0.02; 0.00)	0.0543376		-0.02 (-0.04; -0.01)	0.0154552
TG(18:0/18:3/22:5)	TG	-0.03 (-0.05; -0.01)	0.00262837		-0.01 (-0.02; 0.00)	0.125398		-0.02 (-0.04; 0.00)	0.0419323
TG(18:2/18:3/20:4)	TG	-0.02 (-0.04; -0.01)	0.00261885		-0.01 (-0.02; 0.00)	0.0502623		-0.03 (-0.04; -0.01)	0.00557036
TG(14:0/20:5/22:3)	TG	-0.03 (-0.04; -0.01)	0.00299779		-0.02 (-0.03; 0.00)	0.0590486		-0.03 (-0.05; -0.01)	0.0069406
TG(16:1/16:1/22:6)	TG	-0.02 (-0.03; -0.01)	0.00333321		-0.01 (-0.02; 0.00)	0.0821122		-0.02 (-0.04; -0.01)	0.0133611
TG(14:0/22:0/22:6)	TG	-0.03 (-0.04; -0.01)	0.00359048		-0.02 (-0.03; 0.00)	0.0515684		-0.02 (-0.04; -0.01)	0.026012
TG(14:0/18:2/22:6)	TG	-0.02 (-0.04; -0.01)	0.00375469		-0.01 (-0.02; 0.00)	0.0916882		-0.02 (-0.04; 0.00)	0.0293235
TG(14:0/20:0/20:5)	TG	-0.03 (-0.04; -0.01)	0.00427002		-0.01 (-0.03; 0.00)	0.0615016		-0.02 (-0.04; -0.01)	0.0250634
TG(14:0/20:2/22:6)	TG	-0.03 (-0.04; -0.01)	0.00495732		-0.01 (-0.03; 0.00)	0.114154		-0.02 (-0.04; 0.00)	0.0733573
TG(14:0/18:2/22:5)	TG	-0.03 (-0.05; -0.01)	0.00605732		-0.02 (-0.03; 0.00)	0.0639134		-0.02 (-0.04; 0.00)	0.0647229
TG(14:0/22:4/22:6)	TG	-0.02 (-0.04; -0.01)	0.00628966		-0.01 (-0.02; 0.00)	0.114308		-0.02 (-0.03; 0.00)	0.0419554
TG(14:0/20:3/22:5)	TG	-0.03 (-0.05; -0.01)	0.00640509		-0.02 (-0.03; 0.00)	0.0907626		-0.02 (-0.05; 0.00)	0.0662372
TG(16:0/18:3/22:5)	TG	-0.03 (-0.04; -0.01)	0.00708374		-0.01 (-0.02; 0.00)	0.132384		-0.02 (-0.04; 0.00)	0.102268
TG(16:0/20:5/22:5)	TG	-0.02 (-0.03; -0.01)	0.00728866		-0.01 (-0.02; 0.00)	0.077836		-0.02 (-0.03; 0.00)	0.0255188
TG(14:0/18:1/20:5)	TG	-0.02 (-0.03; -0.01)	0.00724658		-0.01 (-0.02; 0.00)	0.107217		-0.02 (-0.03; 0.00)	0.0420196
TG(14:0/20:5/22:2)	TG	-0.03 (-0.04; -0.01)	0.00748153		-0.02 (-0.03; 0.00)	0.0671449		-0.03 (-0.04; -0.01)	0.0199322
TG(14:0/18:1/22:6)	TG	-0.02 (-0.04; -0.01)	0.00913778		-0.01 (-0.02; 0.00)	0.115587		-0.02 (-0.03; 0.00)	0.102548
TG(14:0/20:0/22:6)	TG	-0.02 (-0.04; -0.01)	0.0101711		-	-		-0.02 (-0.03; 0.00)	0.13214
TG(14:1/20:0/22:6)	TG	-0.03 (-0.04; -0.01)	0.0163839		-	-		-0.02 (-0.04; 0.00)	0.0598418
TG(14:0/22:2/22:6)	TG	-0.02 (-0.04; -0.01)	0.0186809		-	-		-0.02 (-0.04; 0.00)	0.139995
TG(14:0/14:0/22:6)	TG	-0.01 (-0.02; 0.00)	0.0194984		-0.01 (-0.02; 0.00)	0.103303		-0.01 (-0.02; 0.00)	0.0600535
TG(14:0/22:1/22:5)	TG	-0.02 (-0.04; -0.01)	0.0204386		-0.01 (-0.03; 0.00)	0.0730677		-0.01 (-0.03; 0.00)	0.146123
TG(16:1/16:1/20:5)	TG	-0.02 (-0.03; 0.00)	0.0219504		-0.01 (-0.02; 0.00)	0.139362		-0.01 (-0.03; 0.00)	0.0626184
TG(14:0/18:1/20:4)	TG	-0.03 (-0.05; -0.01)	0.0231055		-0.01 (-0.03; 0.00)	0.122725		-0.03 (-0.05; 0.00)	0.043468
TG(16:0/16:1/20:5)	TG	-0.02 (-0.04; -0.01)	0.0238781		-0.01 (-0.02; 0.00)	0.121242		-0.02 (-0.03; 0.00)	0.121071
TG(14:0/20:0/22:5)	TG	-0.03 (-0.05; -0.01)	0.0239158		-	-		-0.02 (-0.04; 0.00)	0.119795
TG(14:0/18:0/22:6)	TG	-0.02 (-0.04; -0.01)	0.0245806		-0.01 (-0.03; 0.00)	0.140731		-0.02 (-0.04; 0.00)	0.0974874
TG(14:0/18:3/20:4)	TG	-0.02 (-0.03; 0.00)	0.0253578		-0.01 (-0.02; 0.00)	0.0940561		-0.02 (-0.03; 0.00)	0.0393913
TG(18:2/18:3/22:5)	TG	-0.02 (-0.03; 0.00)	0.0293624		-	-		-0.01 (-0.03; 0.00)	0.10258
TG(14:0/22:3/22:6)	TG	-0.02 (-0.04; 0.00)	0.0319498		-	-		-0.02 (-0.03; 0.00)	0.144126
TG(14:0/18:2/18:4)	TG	-0.01 (-0.02; 0.00)	0.0357274		-0.01 (-0.02; 0.00)	0.112263		-0.01 (-0.03; 0.00)	0.0539441
TG(14:0/20:1/22:5)	TG	-0.03 (-0.05; -0.01)	0.0362209		-	-		-	-
TG(16:1/18:3/22:4)	TG	-0.02 (-0.03; 0.00)	0.0366242		-	-		-	-
TG(18:1/18:3/22:5)	TG	-0.02 (-0.04; 0.00)	0.0363996		-	-		-0.01 (-0.03; 0.01)	0.158159
TG(14:0/18:3/22:1)	TG	-0.03 (-0.05; -0.01)	0.0366808		-	-		-0.02 (-0.04; 0.01)	0.142704
TG(14:0/18:0/20:3)	TG	-0.02 (-0.04; 0.00)	0.0368667		-	-		-	-
TG(16:1/16:1/20:4)	TG	-0.02 (-0.04; 0.00)	0.0369436		-	-		-0.02 (-0.04; 0.00)	0.0620545
TG(14:0/20:2/22:5)	TG	-0.03 (-0.05; -0.01)	0.0371009		-0.01 (-0.03; 0.00)	0.132029		-0.02 (-0.04; 0.01)	0.154372
TG(14:0/16:0/22:6)	TG	-0.02 (-0.04; 0.00)	0.040075		-0.01 (-0.03; 0.00)	0.116142		-0.02 (-0.04; 0.00)	0.113445
TG(14:1/16:1/22:1)	TG	-0.03 (-0.06; -0.01)	0.0430607		-	-		-	-
TG(14:0/18:2/22:0)	TG	-0.02 (-0.04; 0.00)	0.0430857		-0.02 (-0.03; 0.00)	0.0702606		-0.01 (-0.03; 0.01)	0.158912
TG(18:1/18:3/18:3)	TG	-0.02 (-0.03; 0.00)	0.0429192		-0.01 (-0.02; 0.00)	0.108633		-0.02 (-0.04; 0.00)	0.0562473
TG(14:0/16:0/22:3)	TG	-0.03 (-0.05; 0.00)	0.0427894		-0.01 (-0.03; 0.00)	0.13945		-0.02 (-0.05; 0.01)	0.142706
TG(14:0/18:3/18:3)	TG	-0.02 (-0.03; 0.00)	0.0426398		-	-		-0.01 (-0.03; 0.00)	0.0933078
TG(14:0/18:0/20:4)	TG	-0.02 (-0.05; 0.00)	0.0428228		-0.02 (-0.03; 0.00)	0.108873		-0.02 (-0.05; 0.00)	0.0880996
TG(14:0/14:0/22:4)	TG	-0.02 (-0.04; 0.00)	0.0469236		-0.01 (-0.03; 0.00)	0.0848006		-0.02 (-0.04; 0.00)	0.0619692
TG(14:0/18:0/18:2)	TG	-0.02 (-0.04; 0.00)	0.0476477		-0.02 (-0.03; 0.00)	0.0553384		-0.02 (-0.04; 0.00)	0.0976231
TG(14:0/18:3/22:3)	TG	-0.02 (-0.04; 0.00)	0.0474322		-	-		-0.02 (-0.04; 0.00)	0.0748764
TG(14:0/14:0/20:3)	TG	-0.02 (-0.03; 0.00)	0.0476244		-	-		-0.01 (-0.03; 0.00)	0.156435
TG(14:0/18:1/18:2)	TG	-0.02 (-0.05; 0.00)	0.04832		-	-		-0.02 (-0.05; 0.00)	0.127457
TG(18:3/18:3/20:2)	TG	-0.02 (-0.04; 0.00)	0.049681		-0.01 (-0.03; 0.00)	0.106625		-0.02 (-0.04; 0.00)	0.0992977
TG(14:0/22:2/22:4)	TG	0.02 (0.00; 0.05)	0.115078		0.02 (0.00; 0.04)	0.0772213		0.04 (0.01; 0.07)	0.0140209
TG(14:0/20:2/22:4)	TG	-	-		0.02 (0.00; 0.04)	0.0925999		0.04 (0.01; 0.07)	0.0414166
*Linear regression model was adjusted for age, sex, smoking, hypertension, diabetes mellitus, arrhythmia, LDLC, HDLC, TRIG, AST, eGFR, and medications. Signifincant associations (FDR < 0.05) are depicted in bold characters. Abbreviations: CI, confidence interval; SII, systemic immune-inflammation index; NLR, neutrophil-lymphocyte ratio; PLR, platelet-lymphocyte ratio; FDR, false discovery rate; C…

## Sheet: Table S4
Table S4 Occurrence frequency and relative levels of metabolites from LASSO regression for inflammatory states defined with SII and NLR
High vs. Low SII states						High vs. Low NLR states
Metabolite	Frequency	Coefficient	High SII state	Low SII state		Metabolite	Frequency	Coefficient	High NLR state	Low NLR state
3,3',5-Triiodo-L-thyronine	200	-0.124095	0.46 (0.19)	0.51 (0.22)		2-(Dimethylamino) guanosine	200	0.0405457	0.83 (0.48)	0.71 (0.39)
3-Methylcrotonylglycine	200	0.0539841	0.97 (0.81)	0.86 (0.63)		2,6-Dimethylaniline	200	0.051135	0.92 (0.22)	0.87 (0.21)
4-Guanidinobutyric acid	200	0.155627	1.00 (0.44)	0.88 (0.33)		3-Hydroxy-3-methylbutyric acid	200	0.0244948	0.83 (0.82)	0.64 (0.63)
cis-11,14-Eicosadienoic acid (C20:2)	200	-0.00746263	391.71 (711.94)	556.09 (923.01)		3-Hydroxybutyrate	200	0.0217638	1.10 (2.03)	0.63 (1.06)
Creatine	200	0.206281	0.74 (0.51)	0.61 (0.46)		4-Guanidinobutyric acid	200	0.175877	1.00 (0.45)	0.88 (0.33)
D-Serine	200	-0.0870672	0.70 (0.49)	0.67 (0.54)		Adenosine5'-monophosphate	200	0.0305904	7.56 (12.81)	8.19 (12.01)
Hexanoylglycine	200	0.101346	0.79 (0.98)	0.52 (0.63)		Cyclic AMP	200	0.121986	0.91 (0.37)	0.81 (0.40)
Hydrocinnamic acid	200	-0.119813	0.58 (0.92)	0.77 (1.54)		D-Glucopyranose	200	0.114573	0.71 (0.56)	0.60 (0.51)
L-Arginine	200	0.132051	1.01 (0.38)	0.97 (0.38)		DL-P-hydroxyphenyllactic acid	200	0.0371904	0.89 (0.86)	0.72 (0.66)
L-Histidine	200	-0.249031	0.94 (0.37)	1.02 (0.45)		Hydrocinnamic acid	200	-0.0488201	0.60 (1.00)	0.74 (1.50)
L-Isoleucine	200	-0.182254	0.95 (0.38)	1.05 (0.95)		LPC(18:2/0:0)	200	-0.434264	0.91 (0.34)	1.07 (0.40)
L-Methionine	200	-0.183618	0.95 (0.26)	1.00 (0.24)		LPE(0:0/18:2)	200	-0.0836541	0.81 (0.40)	0.96 (0.45)
LPC(18:2/0:0)	200	-0.415227	0.91 (0.34)	1.06 (0.40)		L-Phenylalanine	200	0.0450923	1.07 (0.44)	0.99 (0.30)
LPC(O-22:2)	200	0.211328	0.96 (0.60)	0.88 (0.48)		LysoPC20:1	200	0.0963268	0.82 (0.47)	0.78 (0.37)
Palmitoleic acid (C16:1)	200	0.0807031	0.74 (0.64)	0.57 (0.52)		N6-Acetyl-L-lysine	200	0.0833472	0.91 (0.34)	0.82 (0.34)
PC(14:1/14:1)	200	-0.304738	0.95 (0.36)	1.05 (0.41)		PC(14:1/14:1)	200	-0.129296	0.95 (0.37)	1.05 (0.41)
PC(14:1/18:4)	200	-0.103102	0.83 (0.49)	1.01 (0.66)		PC(14:1/18:4)	200	-0.0898363	0.83 (0.49)	1.00 (0.66)
PC(18:2/20:4)	200	-0.184722	0.88 (0.27)	0.96 (0.28)		PC(18:2/20:4)	200	-0.228301	0.87 (0.26)	0.96 (0.29)
PC(18:2/22:5)	200	-0.101812	0.86 (0.45)	0.99 (0.50)		PC(20:1/20:5)	200	-0.187262	0.89 (0.30)	1.00 (0.35)
PC(18:2/22:6)	200	-0.189452	0.99 (0.43)	1.17 (0.44)		PC(O-38:2)	200	-0.119754	0.93 (0.31)	1.02 (0.33)
PC(20:0/18:2)	200	-0.103847	0.90 (0.41)	1.03 (0.46)		PC(O-42:6)	200	0.130557	0.93 (0.33)	0.86 (0.29)
PC(O-34:5)	200	-0.0205365	1.09 (1.10)	1.45 (1.44)		PC(O-44:3)	200	0.000730465	128520.93 (65300.25)	116535.13 (63012.87)
PC(O-40:5)	200	0.13452	1.07 (0.35)	1.01 (0.31)		PE(P-34:3)	200	-0.172008	0.74 (0.65)	1.04 (0.89)
PC(O-42:3)	200	0.108973	1.21 (0.53)	1.09 (0.42)		PE(P-42:2)	200	0.159275	1.19 (0.45)	1.10 (0.45)
PE(P-42:2)	200	0.223731	1.19 (0.48)	1.09 (0.41)		Taurocholic acid sodium salthydrate	200	0.0727473	0.90 (0.22)	0.86 (0.21)
Sarcosine	200	0.113682	0.97 (0.24)	0.93 (0.25)		TG(18:3/18:3/20:4)	200	-0.08369	1.31 (1.23)	1.90 (2.33)
β-Pseudouridine	200	0.0863107	1.03 (0.49)	0.91 (0.42)		β-Pseudouridine	200	0.120749	1.03 (0.49)	0.91 (0.43)
Choline	199	0.0215811	0.63 (0.29)	0.60 (0.29)		2-Hydroxybutanoic acid	198	0.085529	0.78 (0.69)	0.63 (0.59)
TG(16:0/20:4/22:3)	199	-0.00969173	0.95 (0.55)	1.13 (0.75)		L-Histidine	198	-0.109607	0.95 (0.38)	1.01 (0.44)
1,7-Dimethylxanthine	198	-0.0486227	0.52 (1.88)	0.71 (2.01)		Uridine 5-monophosphate	198	0.0716738	0.89 (0.90)	0.79 (0.56)
3-Hydroxy-3-methylbutyric acid	198	0.00678855	0.83 (0.79)	0.64 (0.66)		Creatine	191	0.0263944	0.73 (0.50)	0.62 (0.47)
3-N-Methyl-L-histidine	198	0.0527955	0.91 (1.02)	0.84 (0.90)		D-Serine	191	-0.0599297	0.70 (0.50)	0.67 (0.53)
4-Pyridoxic acid	198	0.0394035	0.97 (2.58)	0.67 (1.34)		Indole-5-carboxylic acid(98%)	191	0.0379301	0.66 (0.55)	0.57 (0.47)
Adenosine 5'-monophosphate	198	0.0183564	7.37 (12.51)	8.39 (12.31)		L-Threonine	191	-0.0675537	0.93 (0.32)	0.98 (0.31)
CE(22:3)	198	-0.0818969	1.19 (0.74)	1.38 (0.95)		PC(20:0/18:2)	191	-0.0253999	0.90 (0.41)	1.02 (0.46)
L-Ornithine	198	-0.0550463	0.83 (0.33)	0.91 (0.40)		3-Indolebutyric acid	173	0.0273997	0.91 (0.79)	0.80 (0.60)
LPC(18:4/0:0)	198	0.121954	0.71 (0.88)	0.73 (0.59)		DG (14:0/18:0/0:0)	173	-0.06255	0.85 (0.26)	0.90 (0.28)
LPC(22:1/0:0)	198	-0.0279261	0.89 (0.47)	1.01 (0.65)		Isonicotinamide	173	-0.0538622	0.79 (0.68)	0.87 (0.58)
LPC16:1(2nisomer)	198	0.0977957	0.72 (0.33)	0.71 (0.29)		Linoleic acid (C18:2n6c)	173	0.0234951	0.74 (0.58)	0.63 (0.56)
N6-Acetyl-L-lysine	198	0.044149	0.90 (0.34)	0.83 (0.35)		LPC(14:1/0:0)	173	0.109103	0.91 (0.56)	0.91 (0.41)
Pantothenate	198	0.0689221	0.93 (0.95)	0.76 (0.74)		TG(16:0/20:1/22:6)	173	0.0828595	0.97 (0.44)	0.94 (0.49)
PE(32:0)	198	0.0521012	1.46 (1.13)	1.31 (0.79)		LPC(22:0/0:0)	149	-0.0133672	0.92 (0.48)	1.07 (0.55)
PE(P-42:1)	198	0.104105	1.73 (0.92)	1.61 (0.71)		1-Methylhistidine	146	0.00640998	5.46 (26.24)	4.45 (12.58)
PE(P-44:8)	198	0.0875985	1.05 (0.58)	0.98 (0.52)		5-Methyluridine	146	0.0132647	1.05 (0.80)	0.99 (0.66)
Pipecolinic acid	198	-0.0927699	0.82 (0.47)	0.90 (0.49)		D-Erythronolactone	146	0.0894904	0.71 (0.47)	0.64 (0.49)
S-(5-Adenosy)-L-homocysteine	198	0.106061	0.96 (0.52)	0.88 (0.45)		Glycoursodeoxycholic acid	146	0.010593	0.71 (1.16)	0.52 (0.91)
Homovanillic acid	197	0.0244971	0.78 (2.84)	0.54 (0.52)		LPE(0:0/22:1)	146	-0.0120793	0.72 (0.51)	1.08 (3.38)
L-Malic acid	197	-0.0648279	2.23 (2.35)	2.67 (3.35)		LPE(0:0/22:6)	146	-0.0391272	0.80 (0.33)	0.93 (0.40)
LPE(0:0/24:1)	197	-0.12563	1.00 (0.34)	1.06 (0.39)		PS (34:2)	146	-0.0334492	1.02 (0.33)	1.08 (0.33)
PE(P-36:5)	197	-0.0461388	0.83 (1.03)	1.13 (1.16)		UROCANICACID	146	-0.0193706	0.88 (0.53)	0.99 (1.28)
3-Indolebutyric acid	193	0.0335371	0.90 (0.79)	0.81 (0.61)		HexCer(d18:1/26:1)	125	0.00886643	1.48 (0.76)	1.37 (0.75)
Adipic acid	193	0.0387138	0.60 (0.56)	0.49 (0.48)		1,7-Dimethylxanthine	112	-0.0182617	0.54 (1.91)	0.69 (1.98)
LPC16:0	193	-0.0372561	1.00 (0.21)	1.03 (0.25)		3,3',5-Triiodo-L-thyronine	112	-0.0442638	0.46 (0.19)	0.50 (0.23)
TG(18:3/18:3/22:4)	193	-0.0599908	1.26 (0.96)	1.50 (1.06)		3,4,5-Trimethoxycinnamicacid	112	-0.00692346	0.86 (1.52)	1.09 (1.61)
DG(18:0/18:2/0:0)	183	-0.041863	0.99 (0.63)	1.11 (0.85)		3-Methylcrotonylglycine	112	0.0109037	0.96 (0.84)	0.87 (0.60)
LPC(14:1/0:0)	183	0.0273535	0.91 (0.56)	0.91 (0.42)		Caffeic acid	112	-0.0120442	0.65 (1.12)	0.70 (1.17)
MG (14:0)	183	0.0518152	0.69 (0.28)	0.69 (0.27)		Cer(d18:1/20:0)	112	0.0533661	1.24 (0.46)	1.17 (0.48)
PC(16:1/18:1)	183	0.0312586	1.05 (0.46)	1.01 (0.40)		Eudesmic acid(3,4,5-trimethoxybenzoic acid)	112	-0.00240861	0.82 (1.17)	13.06 (185.09)
PC(18:0/20:4)	183	-0.013076	0.98 (0.25)	1.02 (0.24)		Glycocholic acid	112	0.00970606	1.04 (1.98)	0.89 (1.65)
α-D-Glucose	183	0.0524259	0.97 (0.18)	0.95 (0.20)		Homovanillic acid	112	0.0114911	0.79 (2.84)	0.53 (0.52)
PC(O-30:2)	161	-0.0319517	1.21 (0.43)	1.32 (0.49)		L-Ornithine	112	-0.0182288	0.84 (0.32)	0.90 (0.41)
LPA16:0	156	0.00407802	9.27 (16.52)	10.64 (15.95)		Pantothenate	112	0.0282266	0.92 (0.95)	0.77 (0.74)
PC(14:0/14:0)	156	0.0141479	0.90 (0.95)	0.89 (0.47)		PC(14:0/14:0)	112	0.0217667	0.90 (0.95)	0.89 (0.46)
PG (34:0)	156	0.000592018	482.33 (325.17)	495.67 (332.01)		PC(20:4/20:3)	112	-0.020445	0.92 (0.52)	1.00 (0.54)
PC(O-42:5)	155	0.00405132	0.86 (0.33)	0.81 (0.31)		PE(30:2)	112	-0.0599207	1.41 (0.49)	1.44 (0.48)
TG(16:0/20:3/22:3)	120	-0.00480334	1.00 (0.63)	1.17 (0.80)		Phosphorylcholine	112	-0.0699406	0.96 (0.22)	0.98 (0.24)
TG(18:2/18:3/20:4)	107	-0.0160758	1.38 (0.99)	1.65 (1.24)		TG(14:0/18:2/20:1)	112	-0.049355	0.86 (0.25)	0.90 (0.29)
LASSO based feature selection was performed within a 5-fold cross-validation framework (200 iterations). Variables selected with frequency >100 times and their average coefficient (Coefficient) were indicated. The relative levels of metabolite were shown as mean (standard deviation). Abbreviations: LPA, lysophosphatidic acid; MG, monoacyglycerol; PG, phosphatidylglycerol. Other abbreviations are …

## Sheet: Table S5
Table S5 Significantly associated plasma metabolites with each low-grade inflammatory markers
Metabolite	Class	hs-CRP			WBC			FIB			INFLA
		β* (95%-CI)	FDR		β* (95%-CI)	FDR		β* (95%-CI)	FDR		β* (95%-CI)	FDR
L-Arginine	Amino acid	0.14 (0.07; 0.21)	0.00861711		0.02 (-0.00; 0.03)	0.144852		0.04 (0.02; 0.05)	0.000434592		1.64 (0.74; 2.55)	0.00661378
L-Tyrosine	Amino acid	0.17 (0.06; 0.28)	0.0342109		-	-		-	-		-	-
L-Glutamic acid	Amino acid	0.11 (0.03; 0.18)	0.0349568		0.02 (-0.00; 0.03)	0.150405		-	-		0.84 (-0.12; 1.79)	0.113642
D-Aspartic acid	Amino acid	0.08 (0.00; 0.16)	0.0810959		0.01 (-0.01; 0.03)	0.161382		0.02 (0.00; 0.03)	0.0978318		0.92 (-0.04; 1.88)	0.0958826
L-Citrulline	Amino acid	0.08 (0.00; 0.15)	0.0799776		-	-		0.02 (0.00; 0.04)	0.0815213		1.30 (0.35; 2.25)	0.0335428
L-Cystine	Amino acid	-	-		-	-		0.02 (0.01; 0.04)	0.0294299		-	-
L-Histidine	Amino acid	-0.06 (-0.13; 0.01)	0.132645		-0.02 (-0.03; 0.00)	0.151499		-0.02 (-0.04; -0.00)	0.0790632		-1.38 (-2.31; -0.45)	0.0241663
D-Serine	Amino acid	-0.09 (-0.20; 0.01)	0.114969		-	-		-0.03 (-0.05; -0.00)	0.086424		-1.00 (-2.39; 0.39)	0.160901
D-Methionine	Amino acid	-	-		-0.02 (-0.04; 0.00)	0.131854		-0.02 (-0.03; -0.00)	0.0883857		-	-
L-Ornithine	Amino acid	-	-		-0.02 (-0.04; -0.00)	0.130897		-	-		-0.98 (-1.89; -0.07)	0.0694173
S-(5-Adenosy)-L-homocysteine	Amino acid and its derivatives	0.11 (0.03; 0.20)	0.0405357		-	-		0.03 (0.01; 0.04)	0.0610801		-	-
N-Acetyl-L-tyrosine	Amino acid and its derivatives	0.10 (0.01; 0.18)	0.0624265		0.03 (0.01; 0.05)	0.0531879		0.02 (-0.00; 0.03)	0.131294		0.99 (-0.07; 2.05)	0.101597
S-Sulfo-L-cysteine	Amino acid and its derivatives	-	-		-0.03 (-0.04; -0.01)	0.0519897		-0.01 (-0.03; 0.00)	0.152065		-	-
N6-Acetyl-L-lysine	Amino acid and its derivatives	-	-		0.03 (0.01; 0.05)	0.0675528		0.02 (-0.00; 0.03)	0.109073		1.44 (0.41; 2.48)	0.0298467
L-Cysteine	Amino acid and its derivatives	-	-		-	-		0.02 (0.00; 0.03)	0.0835871		-	-
tau-Methylhistidine	Amino acid and its derivatives	-	-		-	-		0.01 (0.00; 0.01)	0.0903455		-	-
Tauroursodeoxycholic acid	Bile acids	-	-		0.01 (0.00; 0.02)	0.0684047		-	-		0.36 (-0.11; 0.82)	0.145046
D-Glucopyranose	Carbohydrates	0.14 (0.05; 0.24)	0.0331264		-	-		0.02 (-0.00; 0.04)	0.143863		0.96 (-0.22; 2.14)	0.132268
D-Erythronolactone	Carbohydrates	-	-		-	-		0.05 (0.01; 0.09)	0.0733706		-	-
Cer(d18:0/22:0)	Cer	0.07 (0.02; 0.12)	0.0405615		-	-		-	-		0.61 (0.00; 1.21)	0.0849833
Cer(m18:0/22:0)	Cer	0.07 (0.02; 0.12)	0.0454522		0.01 (-0.00; 0.02)	0.152309		0.02 (0.00; 0.03)	0.0671436		1.23 (0.42; 2.04)	0.0207889
CerP(d18:1/16:1)	Cer	0.08 (0.02; 0.15)	0.0464089		-	-		0.02 (0.00; 0.03)	0.0819397		0.82 (0.02; 1.63)	0.0811837
Cer(t18:0/24:0)	Cer	-	-		0.02 (0.01; 0.04)	0.0286664		-	-		0.71 (-0.02; 1.44)	0.092816
Cer(d18:1/16:1)	Cer	-	-		0.03 (0.01; 0.05)	0.0455605		-	-		1.54 (0.53; 2.55)	0.0202548
Cer(t18:0/26:0)	Cer	-	-		0.01 (0.00; 0.01)	0.0492751		0.00 (0.00; 0.01)	0.0935976		0.24 (0.00; 0.48)	0.0841759
CerP(d18:1/18:2)	Cer	0.00 (0.00; 0.00)	0.0590969		-	-		0.00 (0.00; 0.00)	0.00521972		0.02 (0.00; 0.05)	0.0597944
Cer(d18:0/24:1)	Cer	-	-		-0.01 (-0.02; 0.00)	0.146507		0.02 (0.01; 0.03)	0.0100171		-	-
CerP(d18:1/18:1)	Cer	0.06 (-0.01; 0.12)	0.108413		-	-		0.02 (0.01; 0.04)	0.0169621		0.68 (-0.12; 1.48)	0.118327
HexCer(d18:1/24:0)	Cer	0.06 (0.01; 0.11)	0.0676035		-	-		0.01 (-0.00; 0.02)	0.148128		0.79 (0.17; 1.41)	0.0436657
Cer(t18:0/24:1)	Cer	-	-		0.02 (0.01; 0.04)	0.0516271		0.01 (-0.00; 0.03)	0.138145		1.21 (0.24; 2.17)	0.0444298
Phosphoryl choline	Choline	0.12 (0.02; 0.22)	0.0587419		-	-		-	-		-	-
Choline	Choline	-	-		-	-		-	-		1.74 (0.54; 2.94)	0.0240858
DG(16:0/20:4/0:0)	DG	0.06 (0.02; 0.10)	0.0358484		-	-		-	-		-	-
DG(16:0/18:1/0:0)	DG	0.07 (0.02; 0.12)	0.0447667		-	-		-	-		-	-
DG(14:0/18:0/0:0)	DG	-0.12 (-0.21; -0.03)	0.0445427		-0.02 (-0.04; 0.01)	0.162257		-0.02 (-0.04; -0.00)	0.0851694		-	-
Dodecanedioic aicd	Free fatty acid	-0.04 (-0.08; 0.00)	0.101645		-0.01 (-0.02; 0.00)	0.15674		-	-		-0.68 (-1.23; -0.13)	0.0470917
L-Thyroxine	Hormones	-	-		0.03 (0.01; 0.06)	0.0471593		0.03 (0.01; 0.05)	0.0513283		1.85 (0.73; 2.97)	0.01589
3-Indolepropionic acid	Indole and its derivatives	-	-		-0.01 (-0.01; 0.00)	0.142055		-0.01 (-0.01; -0.00)	0.093949		-0.35 (-0.67; -0.02)	0.0720553
9,10-DiHOME	Linoleic acid and derivatives	-	-		-0.00 (-0.00; 0.00)	0.157697		-	-		-0.03 (-0.06; -0.01)	0.0423792
LPC 20:0	LPC	-0.18 (-0.27; -0.10)	0.0142674		-0.03 (-0.05; -0.00)	0.0908551		-	-		-2.00 (-3.11; -0.90)	0.00654199
LPC 18:2 (2n isomer)	LPC	-0.18 (-0.27; -0.08)	0.0170612		-	-		-0.02 (-0.04; 0.01)	0.148362		-1.27 (-2.51; -0.03)	0.0814765
LPC 20:1	LPC	-0.11 (-0.19; -0.03)	0.0452858		-0.03 (-0.05; -0.01)	0.0449903		-	-		-1.92 (-2.93; -0.91)	0.00475405
LPC 20:1 (2n isomer)	LPC	-0.10 (-0.18; -0.03)	0.0452678		-0.03 (-0.05; -0.01)	0.0518843		-	-		-1.51 (-2.48; -0.53)	0.0197768
LPC(22:1/0:0)	LPC	-0.09 (-0.14; -0.04)	0.015045		-0.02 (-0.03; -0.01)	0.0220221		-	-		-1.36 (-1.97; -0.75)	0.000815702
LPC(18:2/0:0)	LPC	-0.13 (-0.21; -0.06)	0.0166225		-0.04 (-0.05; -0.02)	0.0497621		-0.02 (-0.04; -0.01)	0.064684		-2.39 (-3.33; -1.45)	9.20522e-05
LPC(18:1/0:0)	LPC	-0.14 (-0.23; -0.05)	0.0302851		-0.04 (-0.06; -0.02)	0.0265467		-0.02 (-0.04; -0.00)	0.0940116		-2.15 (-3.26; -1.03)	0.00493644
LPC(22:6/0:0)	LPC	-0.10 (-0.16; -0.03)	0.0375392		-0.02 (-0.04; -0.00)	0.0945876		-0.01 (-0.03; 0.00)	0.106696		-1.37 (-2.22; -0.53)	0.0171674
LPC(20:4/0:0)	LPC	-0.07 (-0.13; -0.02)	0.0414838		-0.01 (-0.03; -0.00)	0.116117		-	-		-1.00 (-1.68; -0.32)	0.0234596
LPC(16:0/0:0)	LPC	-0.11 (-0.20; -0.01)	0.0726076		-0.04 (-0.07; -0.02)	0.023712		-0.02 (-0.04; 0.00)	0.130825		-1.78 (-2.98; -0.58)	0.0235141
LPC(16:1/0:0)	LPC	-	-		-0.03 (-0.05; -0.01)	0.0486376		-0.02 (-0.03; 0.00)	0.1064		-	-
LPC(20:0/0:0)	LPC	-0.08 (-0.16; -0.01)	0.0767513		-0.03 (-0.04; -0.01)	0.0499964		-0.01 (-0.03; 0.00)	0.131763		-1.83 (-2.78; -0.88)	0.00494176
LPC(22:0/0:0)	LPC	-0.09 (-0.16; -0.02)	0.0511142		-0.02 (-0.03; 0.00)	0.131096		-0.01 (-0.03; 0.00)	0.134648		-1.66 (-2.53; -0.78)	0.00470606
LPC(O-20:0)	LPC	-0.09 (-0.16; -0.01)	0.0610088		-0.01 (-0.03; 0.00)	0.159889		-0.02 (-0.03; -0.00)	0.0950208		-1.68 (-2.61; -0.75)	0.00660024
LPC(O-18:0)	LPC	-0.07 (-0.14; -0.00)	0.0863407		-0.02 (-0.04; -0.00)	0.122685		-	-		-1.36 (-2.26; -0.46)	0.0204595
LPC(O-20:1)	LPC	-0.07 (-0.14; 0.00)	0.100043		-0.02 (-0.04; -0.00)	0.122763		-	-		-1.33 (-2.24; -0.42)	0.0230384
LPC(O-18:2)	LPC	-0.05 (-0.10; -0.01)	0.0643202		-0.01 (-0.02; 0.00)	0.153715		-0.01 (-0.02; -0.00)	0.0980733		-0.80 (-1.37; -0.23)	0.0298161
LPC(O-16:1)	LPC	-	-		-0.02 (-0.03; 0.00)	0.148969		-	-		-1.31 (-2.25; -0.37)	0.0298275
LPC(20:2/0:0)	LPC	-	-		-0.02 (-0.04; -0.00)	0.0904098		-0.01 (-0.03; 0.00)	0.134492		-1.17 (-2.06; -0.27)	0.0373085
LPC(22:2/0:0)	LPC	-	-		-0.02 (-0.04; -0.00)	0.09468		-	-		-1.26 (-2.26; -0.26)	0.0449977
LPE(0:0/18:2)	LPE	-0.14 (-0.21; -0.07)	0.0078297		-0.02 (-0.04; -0.01)	0.0478119		-0.02 (-0.03; -0.00)	0.0837835		-1.53 (-2.37; -0.70)	0.00644837
LPE(0:0/20:1)	LPE	-0.12 (-0.19; -0.05)	0.024915		-0.03 (-0.05; -0.01)	0.0400814		-	-		-1.76 (-2.63; -0.88)	0.00338022
LPE(0:0/22:6)	LPE	-0.11 (-0.18; -0.04)	0.0313133		-0.03 (-0.04; -0.01)	0.046264		-0.01 (-0.03; 0.00)	0.145806		-1.67 (-2.55; -0.79)	0.005136
LPE 18:1 (2n isomer)	LPE	-0.12 (-0.20; -0.04)	0.0303984		-0.02 (-0.04; 0.00)	0.131909		-	-		-1.09 (-2.06; -0.13)	0.0613597
LPE(0:0/20:4)	LPE	-0.12 (-0.19; -0.04)	0.0300684		-0.03 (-0.05; -0.01)	0.0476412		-	-		-1.52 (-2.47; -0.58)	0.0175526
LPE(0:0/18:1)	LPE	-0.11 (-0.19; -0.04)	0.02968		-0.03 (-0.04; -0.01)	0.0459083		-0.01 (-0.03; 0.00)	0.142338		-1.45 (-2.35; -0.55)	0.0170878
LPE(0:0/18:3)	LPE	-0.08 (-0.14; -0.03)	0.0350541		-0.01 (-0.03; 0.00)	0.147973		-	-		-0.77 (-1.48; -0.07)	0.0669787
LPE 18:1	LPE	-0.10 (-0.18; -0.02)	0.0440715		-0.02 (-0.04; 0.00)	0.150803		-0.01 (-0.03; 0.00)	0.138715		-0.92 (-1.89; 0.05)	0.0986947
LPE(P-20:0)	LPE	-0.09 (-0.17; -0.02)	0.0542699		-0.02 (-0.04; -0.00)	0.0903814		-	-		-1.37 (-2.31; -0.43)	0.0236568
LPS(16:0/0:0)	LPS	-0.06 (-0.15; 0.02)	0.154278		-0.03 (-0.05; -0.01)	0.0499398		-0.02 (-0.03; 0.00)	0.118848		-1.37 (-2.45; -0.28)	0.0445845
LPA 16:0	LPA	-0.02 (-0.03; 0.00)	0.101432		-	-		-0.01 (-0.01; -0.00)	0.0215391		-	-
Adenine	Nucleotide and its derivates	0.12 (0.01; 0.23)	0.0730041		-	-		-	-		-	-
N6-Succinyl adenosine	Nucleotide and its derivates	0.10 (0.00; 0.19)	0.0832052		0.02 (-0.00; 0.05)	0.145915		0.02 (-0.00; 0.04)	0.148179		1.32 (0.10; 2.54)	0.0676759
Adenosine 5'-monophosphate	Nucleotide and its derivates	-	-		-	-		-0.01 (-0.01; -0.00)	0.0841235		-	-
5'-Deoxy-5'-(methylthio) adenosine	Nucleotide and its derivates	-	-		-	-		0.02 (0.00; 0.04)	0.0912121		-	-
1,7-Dimethylxanthine	Nucleotide and its derivates	-	-		-0.01 (-0.02; -0.00)	0.129823		-	-		-0.50 (-1.01; 0.00)	0.085717
β-Nicotinamide mononucleotide	Nucleotide and its derivates	0.09 (-0.01; 0.19)	0.101265		-	-		-	-		1.18 (-0.07; 2.44)	0.0994609
Kynurenine	Organic acid and its derivatives	0.15 (0.05; 0.24)	0.0294538		-	-		0.03 (0.01; 0.05)	0.0650988		-	-
Creatine	Organic acid and its derivatives	0.15 (0.04; 0.25)	0.0389672		0.04 (0.01; 0.06)	0.0531367		0.04 (0.02; 0.07)	0.00700864		2.20 (0.88; 3.52)	0.0154592
Phenyllactate (PLA)	Organic acid and its derivatives	0.08 (0.02; 0.14)	0.0509831		-	-		0.01 (-0.00; 0.02)	0.140052		0.79 (0.02; 1.56)	0.0787553
Phenylpyruvic acid	Organic acid and its derivatives	0.06 (0.01; 0.11)	0.0683584		0.01 (0.00; 0.03)	0.0964102		0.01 (0.00; 0.03)	0.0782088		-	-
DL-P-hydroxyphenyllactic acid	Organic acid and its derivatives	0.08 (-0.00; 0.16)	0.0910951		-	-		-	-		-	-
1,3,7-TRIMETHYLURIC ACID	Organic acid and its derivatives	0.08 (-0.00; 0.17)	0.0963671		-	-		-	-		-	-
3-Methylcrotonyl glycine	Organic acid and its derivatives	-	-		-	-		0.02 (0.01; 0.03)	0.0596403		-	-
3,4,5-Trimethoxycinnamic acid	Organic acid and its derivatives	-	-		0.01 (-0.00; 0.02)	0.156788		0.01 (0.00; 0.02)	0.0762365		-	-
2,6-Diaminooimelic acid	Organic acid and its derivatives	0.08 (-0.02; 0.18)	0.130961		-	-		0.03 (0.00; 0.05)	0.0820747		-	-
2-Hydroxybutanoic acid	Organic acid and its derivatives	-	-		-	-		-0.02 (-0.03; -0.00)	0.098642		-	-
D-Lactic acid	Organic acid and its derivatives	-	-		-	-		-0.01 (-0.03; -0.00)	0.0998196		-	-
3-(3-Hydroxyphenyl) propionate acid	Organic acid and its derivatives	-0.04 (-0.09; 0.01)	0.161012		-	-		-	-		-0.68 (-1.33; -0.04)	0.0737864
Hydrocinnamic acid	Organic acid and its derivatives	-	-		-0.01 (-0.02; 0.00)	0.15275		-0.01 (-0.01; 0.00)	0.154498		-0.46 (-0.92; 0.00)	0.0879111
PC(18:2/22:6)	PC	-0.15 (-0.22; -0.08)	0.00689611		-0.02 (-0.03; 0.00)	0.136934		-0.03 (-0.04; -0.01)	0.0280098		-2.21 (-3.12; -1.30)	0.000175937
PC(18:3/18:2)	PC	-0.09 (-0.14; -0.04)	0.0189696		-	-		-0.01 (-0.02; -0.00)	0.0825953		-0.97 (-1.61; -0.34)	0.0205097
PC(O-34:0)	PC	0.14 (0.06; 0.22)	0.0181526		0.03 (0.01; 0.04)	0.0530412		0.03 (0.01; 0.04)	0.0354003		2.31 (1.42; 3.20)	7.32061e-05
PC(18:0/20:2)	PC	0.15 (0.07; 0.23)	0.0164294		-	-		0.02 (-0.00; 0.04)	0.133623		1.41 (0.36; 2.46)	0.0346396
PC(18:2/22:5)	PC	-0.11 (-0.18; -0.04)	0.0250139		-	-		-0.01 (-0.03; 0.00)	0.106337		-0.96 (-1.80; -0.11)	0.0604789
PC(18:1/18:2)	PC	-0.15 (-0.25; -0.06)	0.0244979		-0.03 (-0.06; -0.01)	0.044201		-0.02 (-0.04; -0.00)	0.0970501		-2.37 (-3.53; -1.21)	0.0034605
PC(20:1/22:6)	PC	-0.12 (-0.19; -0.04)	0.0334249		-0.03 (-0.05; -0.01)	0.0313442		-	-		-1.71 (-2.62; -0.79)	0.00526344
PC(O-32:0)	PC	0.16 (0.05; 0.27)	0.0352347		0.04 (0.01; 0.06)	0.0495334		0.03 (0.01; 0.06)	0.0536383		3.53 (2.29; 4.77)	1.40837e-05
PC(16:0/20:3)	PC	0.13 (0.04; 0.22)	0.0377437		-	-		-	-		1.41 (0.28; 2.54)	0.0449134
PC(16:0/20:2)	PC	0.12 (0.04; 0.21)	0.0414199		-	-		-	-		0.86 (-0.25; 1.98)	0.144386
PC(14:1/18:4)	PC	-0.08 (-0.13; -0.02)	0.0409804		-	-		-0.01 (-0.02; 0.00)	0.147849		-0.91 (-1.61; -0.22)	0.0358224
PC(18:0/20:3)	PC	0.11 (0.03; 0.20)	0.0456457		-	-		-	-		1.23 (0.15; 2.30)	0.0606325
PC(22:1/22:2)	PC	-0.11 (-0.19; -0.03)	0.0447131		-0.03 (-0.05; -0.01)	0.0466791		-	-		-1.99 (-3.01; -0.97)	0.00478507
PC(16:1/22:6)	PC	-0.10 (-0.17; -0.02)	0.0450966		-0.02 (-0.03; 0.00)	0.153272		-0.02 (-0.04; -0.00)	0.0749651		-1.25 (-2.17; -0.33)	0.0330142
PC(O-38:3)	PC	0.10 (0.02; 0.18)	0.0459943		0.02 (0.00; 0.04)	0.0892514		0.01 (-0.00; 0.03)	0.140269		1.33 (0.33; 2.33)	0.0348609
PC(O-36:0)	PC	0.06 (0.01; 0.11)	0.0485738		0.02 (0.01; 0.03)	0.0474275		0.01 (0.00; 0.02)	0.0944629		0.88 (0.24; 1.51)	0.030258
PC(20:1/18:2)	PC	-0.08 (-0.15; -0.01)	0.0740441		-0.03 (-0.05; -0.01)	0.0311856		-	-		-1.50 (-2.41; -0.59)	0.0153551
PC(O-34:3)	PC	-	-		-0.04 (-0.06; -0.02)	0.0324291		-	-		-1.91 (-3.16; -0.66)	0.0199845
PC(O-40:5)	PC	-	-		0.03 (0.01; 0.05)	0.0451128		0.02 (-0.00; 0.04)	0.107427		1.48 (0.39; 2.58)	0.033528
PC(O-36:7)	PC	-	-		-0.00 (-0.00; -0.00)	0.0468881		-	-		-	-
PC(16:0/14:1)	PC	0.14 (0.01; 0.27)	0.0746067		-	-		0.05 (0.03; 0.08)	0.000389278		1.48 (-0.15; 3.11)	0.107815
PC(O-40:2)	PC	-	-		-	-		0.03 (0.01; 0.04)	0.00901881		-	-
PC(O-44:5)	PC	-	-		0.02 (-0.00; 0.04)	0.146413		0.03 (0.01; 0.05)	0.00941068		1.50 (0.49; 2.50)	0.0229987
PC(O-42:3)	PC	0.06 (-0.02; 0.13)	0.143952		0.02 (0.01; 0.04)	0.0522088		0.02 (-0.00; 0.03)	0.113093		1.71 (0.76; 2.66)	0.00667101
PC(18:0/22:4)	PC	0.08 (0.01; 0.15)	0.0746149		0.02 (0.00; 0.04)	0.122633		-	-		1.41 (0.52; 2.30)	0.0191071
PC(18:2/18:2)	PC	-0.09 (-0.16; -0.01)	0.0745008		-0.02 (-0.03; 0.00)	0.153731		-0.02 (-0.04; -0.00)	0.0821303		-1.53 (-2.51; -0.55)	0.0200558
PC(O-44:4)	PC	-	-		0.02 (0.00; 0.04)	0.095282		0.03 (0.01; 0.04)	0.0557246		1.37 (0.39; 2.35)	0.0301305
PC(18:2/20:4)	PC	-0.10 (-0.19; -0.01)	0.0789074		-0.02 (-0.04; 0.00)	0.137596		-0.01 (-0.03; 0.01)	0.155824		-1.59 (-2.77; -0.42)	0.0336378
PC(20:0/18:2)	PC	-	-		-	-		-	-		-1.20 (-2.10; -0.30)	0.034899
PC(O-42:6)	PC	-	-		0.02 (-0.00; 0.04)	0.157762		0.02 (0.00; 0.04)	0.0898481		1.38 (0.31; 2.45)	0.0397475
PC(O-38:1)	PC	0.09 (0.00; 0.17)	0.0823183		0.02 (0.00; 0.04)	0.0869788		-	-		1.37 (0.29; 2.44)	0.0431305
PC(18:1/22:6)	PC	-0.09 (-0.16; -0.01)	0.0731673		-0.02 (-0.04; 0.00)	0.156726		-0.01 (-0.03; 0.00)	0.132082		-1.21 (-2.18; -0.25)	0.0453628
PC(20:1/22:1)	PC	-0.05 (-0.12; 0.01)	0.131326		-	-		-	-		-1.00 (-1.80; -0.20)	0.0453038
PC(18:1/18:1)	PC	-0.09 (-0.18; 0.00)	0.0904354		-0.03 (-0.05; -0.01)	0.0538856		-	-		-1.37 (-2.48; -0.25)	0.0490707
PE(P-40:3)	PE	0.10 (0.05; 0.16)	0.0193432		0.01 (-0.00; 0.03)	0.152839		0.01 (0.00; 0.02)	0.098463		0.98 (0.24; 1.72)	0.0351479
PE(32:1)	PE	0.08 (0.02; 0.14)	0.0437319		-	-		0.01 (-0.00; 0.03)	0.107475		0.99 (0.25; 1.74)	0.0351091
PE(P-38:3)	PE	0.06 (0.02; 0.11)	0.0453303		-	-		-	-		-	-
PE(P-40:0)	PE	-	-		0.01 (0.01; 0.02)	0.0374334		-	-		0.65 (0.23; 1.06)	0.0199969
PE(P-42:1)	PE	-	-		0.02 (0.01; 0.03)	0.0443451		-	-		0.85 (0.12; 1.58)	0.0592441
PE(P-44:6)	PE	-	-		0.02 (0.00; 0.03)	0.0465502		-	-		-	-
PE(P-38:0)	PE	0.05 (-0.01; 0.11)	0.126968		0.02 (0.01; 0.03)	0.0489495		-	-		1.14 (0.40; 1.87)	0.0205939
PE(P-44:7)	PE	-	-		0.02 (0.01; 0.03)	0.0496057		-	-		0.59 (-0.14; 1.32)	0.134915
PE(38:3)	PE	0.06 (-0.01; 0.12)	0.106298		-	-		-	-		0.99 (0.20; 1.78)	0.0454422
Dulcitol	Phenols and their derivatives	0.05 (-0.01; 0.10)	0.114879		0.01 (-0.00; 0.02)	0.155573		-	-		0.75 (0.07; 1.42)	0.0637658
1-Methyl-4-pyridone-3-carboximide	Pyridine and its derivatives	0.05 (-0.00; 0.09)	0.102083		-	-		0.01 (0.00; 0.02)	0.088376		-	-
4-Pyridoxic acid	Pyridine and its derivatives	-	-		-	-		0.01 (0.00; 0.01)	0.089181		0.34 (-0.06; 0.74)	0.119178
D-Sorbitol	Sugar alcohols	0.07 (0.01; 0.13)	0.0553292		-	-		-	-		0.63 (-0.13; 1.40)	0.125024
Succinic acid	TCA cycle	0.10 (0.01; 0.19)	0.0805688		-	-		-	-		1.12 (-0.06; 2.30)	0.0996226
TG(14:0/20:0/20:2)	TG	0.09 (0.04; 0.14)	0.0178312		0.01 (-0.00; 0.02)	0.151817		0.02 (0.00; 0.03)	0.0663059		1.03 (0.38; 1.68)	0.0189903
TG(14:0/18:0/20:1)	TG	0.09 (0.04; 0.15)	0.023749		-	-		0.02 (-0.00; 0.03)	0.104846		1.33 (0.42; 2.24)	0.0229147
TG(14:0/18:0/20:2)	TG	0.10 (0.04; 0.16)	0.0322008		0.01 (-0.00; 0.03)	0.157844		-	-		1.16 (0.38; 1.95)	0.0239677
TG(14:0/20:1/22:3)	TG	0.10 (0.04; 0.16)	0.0303943		-	-		-	-		0.86 (0.06; 1.66)	0.0707648
TG(16:0/18:2/22:3)	TG	0.10 (0.03; 0.16)	0.0328312		-	-		-	-		0.93 (0.15; 1.70)	0.053161
TG(14:0/18:0/22:4)	TG	0.07 (0.03; 0.12)	0.0323103		0.01 (-0.00; 0.02)	0.155277		0.01 (0.00; 0.03)	0.0852347		1.21 (0.51; 1.91)	0.0100792
TG(14:0/20:0/20:1)	TG	0.06 (0.02; 0.10)	0.0355135		-	-		0.02 (0.01; 0.04)	0.00923093		1.12 (0.40; 1.84)	0.0204609
TG(14:0/18:1/22:4)	TG	0.09 (0.03; 0.15)	0.0348978		-	-		0.01 (-0.00; 0.03)	0.128021		0.80 (0.03; 1.57)	0.0780018
TG(14:0/20:1/20:1)	TG	0.10 (0.03; 0.17)	0.0349484		-	-		-	-		0.77 (-0.09; 1.62)	0.109774
TG(14:0/20:1/22:4)	TG	0.10 (0.03; 0.17)	0.0337084		-	-		0.01 (-0.00; 0.03)	0.121253		1.10 (0.26; 1.93)	0.036517
TG(16:1/16:1/18:0)	TG	0.09 (0.03; 0.16)	0.0345454		-	-		-	-		0.74 (-0.07; 1.55)	0.107108
TG(16:0/16:1/22:3)	TG	0.11 (0.03; 0.18)	0.0346538		0.01 (-0.00; 0.03)	0.151343		-	-		1.05 (0.13; 1.96)	0.0603276
TG(14:0/20:1/22:2)	TG	0.10 (0.03; 0.17)	0.0372461		-	-		-	-		0.69 (-0.21; 1.58)	0.143865
TG(18:0/18:0/18:1)	TG	0.08 (0.02; 0.13)	0.0371191		0.01 (-0.00; 0.02)	0.159764		0.02 (0.00; 0.03)	0.0796965		0.76 (0.10; 1.42)	0.0596575
TG(14:0/18:1/22:5)	TG	0.07 (0.02; 0.13)	0.0410626		-	-		-	-		0.62 (-0.04; 1.29)	0.101752
TG(18:0/18:1/18:1)	TG	0.10 (0.03; 0.16)	0.0421467		-	-		0.02 (0.00; 0.04)	0.0826364		0.74 (-0.11; 1.59)	0.114321
TG(16:0/16:1/18:1)	TG	0.09 (0.02; 0.15)	0.0416695		-	-		-	-		1.53 (0.49; 2.57)	0.0229108
TG(14:0/18:1/22:0)	TG	0.08 (0.02; 0.13)	0.041002		0.01 (-0.00; 0.02)	0.151397		0.02 (0.00; 0.03)	0.0838402		1.34 (0.47; 2.21)	0.0200069
TG(16:0/16:0/18:1)	TG	0.08 (0.02; 0.14)	0.0407944		-	-		-	-		1.51 (0.55; 2.47)	0.0189625
TG(14:0/20:1/20:3)	TG	0.10 (0.03; 0.17)	0.0405617		-	-		-	-		0.80 (-0.12; 1.71)	0.114778
TG(16:0/16:1/22:1)	TG	0.10 (0.03; 0.17)	0.0409564		-	-		-	-		0.79 (-0.09; 1.67)	0.109921
TG(16:0/16:1/20:0)	TG	0.08 (0.02; 0.13)	0.0430663		0.01 (-0.00; 0.03)	0.151463		0.01 (-0.00; 0.03)	0.147429		1.39 (0.52; 2.27)	0.0185364
TG(14:0/20:2/22:4)	TG	0.10 (0.03; 0.17)	0.0442673		-	-		-	-		1.06 (0.13; 1.99)	0.0611874
TG(16:0/16:1/22:4)	TG	0.10 (0.03; 0.17)	0.0441391		-	-		-	-		0.99 (0.06; 1.91)	0.0725426
TG(18:0/20:4/22:4)	TG	0.08 (0.02; 0.14)	0.0453519		-	-		0.01 (0.00; 0.03)	0.0893615		0.69 (-0.09; 1.47)	0.113429
TG(16:0/16:1/20:1)	TG	0.11 (0.03; 0.19)	0.045313		-	-		-	-		1.22 (0.22; 2.22)	0.0497519
TG(16:0/16:1/18:2)	TG	0.08 (0.02; 0.14)	0.0446533		-	-		-	-		0.85 (0.11; 1.59)	0.0606356
TG(16:1/18:0/18:0)	TG	0.07 (0.02; 0.12)	0.0459435		0.01 (-0.00; 0.02)	0.15281		-	-		0.78 (0.14; 1.42)	0.0518148
TG(14:0/18:1/22:6)	TG	0.05 (0.01; 0.09)	0.0455933		-	-		-	-		-	-
TG(14:0/22:2/22:4)	TG	0.10 (0.02; 0.17)	0.045493		-	-		0.02 (0.00; 0.04)	0.0781878		1.09 (0.15; 2.04)	0.0594312
TG(14:0/20:0/20:4)	TG	0.09 (0.02; 0.16)	0.0479736		-	-		0.01 (-0.00; 0.03)	0.118276		0.75 (-0.11; 1.61)	0.115249
TG(14:0/18:2/20:0)	TG	0.07 (0.01; 0.12)	0.0584784		0.02 (0.01; 0.04)	0.049033		-	-		1.42 (0.56; 2.29)	0.0149407
TG(14:0/20:1/22:1)	TG	0.05 (-0.00; 0.09)	0.0959445		-	-		0.03 (0.02; 0.05)	0.0106005		-	-
TG(18:0/18:2/20:0)	TG	0.05 (0.01; 0.10)	0.0593246		-	-		0.03 (0.01; 0.04)	0.00785297		-	-
TG(14:0/18:3/20:0)	TG	0.04 (-0.00; 0.08)	0.101289		0.01 (0.00; 0.02)	0.121043		0.01 (-0.00; 0.02)	0.130984		0.81 (0.26; 1.37)	0.0230329
TG(14:0/18:0/18:0)	TG	0.06 (0.01; 0.11)	0.055483		0.01 (-0.00; 0.02)	0.15679		0.01 (-0.00; 0.02)	0.152104		0.90 (0.28; 1.52)	0.0246616
TG(14:0/22:1/22:4)	TG	-0.06 (-0.12; -0.00)	0.0806754		-0.01 (-0.02; 0.00)	0.160476		-	-		-1.06 (-1.80; -0.33)	0.0244594
TG(16:0/16:0/18:0)	TG	0.05 (0.01; 0.09)	0.0551151		-	-		0.01 (0.00; 0.02)	0.0979816		0.97 (0.29; 1.65)	0.0266208
TG(16:0/16:0/20:0)	TG	0.04 (-0.01; 0.09)	0.119632		-	-		0.01 (-0.00; 0.03)	0.133782		1.12 (0.29; 1.96)	0.0341098
TG(14:0/18:2/22:0)	TG	0.07 (0.02; 0.13)	0.0507478		0.02 (0.00; 0.03)	0.123391		0.02 (0.00; 0.03)	0.0911199		0.97 (0.23; 1.70)	0.0362068
Isonicotinamide	Vitamine related	0.06 (-0.00; 0.13)	0.0934818		-	-		-	-		-	-
*Linear regression model was adjusted for age, sex, smoking, hypertension, diabetes mellitus, arrhythmia, LDLC, HDLC, TRIG, AST, eGFR, and medications. Signifincant associations (FDR < 0.05) are depicted in bold characters.Abbreviations: CI, confidence interval; hs-CRP, high-sensitivity C-reactive protein; WBC, white blood cell count; FIB, fibrinogen; INFLA score, low-grade inflammation score; FD…

## Sheet: Table S6
Table S6 Occurrence frequency and relative levels of metabolites from LASSO regression for inflammatory states defined with INFLA and hs-CRP
High vs. Low INFLA states						High vs. Low hs-CRP states
Metabolite	Frequency	Coefficient	High INFLA state	Low INFLA state		Metabolite	Frequency	Coefficient	High hs-CRP state	Low hs-CRP state
1-Methylxanthine	200	-0.0639003	0.43 (0.90)	0.74 (1.61)		CerP(d18:1/18:2)	200	0.00117861	1103.93 (870.48)	866.80 (457.80)
Choline	200	0.352906	0.64 (0.31)	0.59 (0.26)		CerP(d18:1/20:4)	200	0.0968936	1.16 (0.54)	0.98 (0.44)
D-Arabinose	200	0.0941428	1.04 (0.48)	0.97 (0.43)		HexCer(d18:1/26:1)	200	0.0850063	1.46 (0.71)	1.23 (0.56)
Dulcitol	200	0.0795281	0.73 (0.99)	0.55 (0.73)		LPE(0:0/18:2)	200	-0.245919	0.88 (0.40)	1.00 (0.48)
HexCer(d18:1/22:0)	200	0.113178	1.33 (0.60)	1.13 (0.48)		LPC20:0	200	-0.142136	0.52 (0.30)	0.62 (0.39)
Hydrocinnamic acid	200	-0.0739711	0.61 (0.98)	1.02 (1.94)		PC(18:0/20:2)	200	0.256794	0.97 (0.36)	0.84 (0.30)
L-Arginine	200	0.417098	1.06 (0.37)	0.92 (0.40)		PC(18:2/22:6)	200	-0.287002	1.07 (0.43)	1.22 (0.42)
LPC(18:2/0:0)	200	-0.173024	0.94 (0.34)	1.12 (0.41)		TG(14:0/20:0/20:2)	200	0.136905	1.13 (0.94)	0.81 (0.46)
LPC(22:0/0:0)	200	-0.153973	0.96 (0.47)	1.11 (0.52)		Cer(d18:0/22:0)	199	0.0300564	1.57 (1.33)	1.11 (0.77)
LPC(22:1/0:0)	200	-0.0711794	0.90 (0.49)	1.08 (0.80)		PC(20:1/20:1)	199	0.0162993	1.32 (0.66)	1.12 (0.48)
LPE(0:0/18:2)	200	-0.220988	0.84 (0.38)	1.02 (0.48)		PC(14:1/18:4)	198	-0.0794095	0.88 (0.45)	1.06 (0.76)
LPE(0:0/20:4)	200	-0.11091	0.88 (0.32)	0.98 (0.38)		PC(16:0/14:1)	198	0.244088	1.00 (0.21)	0.93 (0.21)
LPC20:0	200	-0.0960675	0.51 (0.29)	0.62 (0.38)		Creatine	196	0.0730416	0.73 (0.48)	0.66 (0.44)
L-Thyroxine	200	0.152319	0.97 (0.31)	0.89 (0.27)		L-Arginine	196	0.0550507	1.04 (0.37)	0.93 (0.41)
PC(18:0/18:0)	200	0.247258	1.37 (1.04)	1.05 (0.68)		L-Glutamic acid	196	0.101871	0.87 (0.46)	0.77 (0.37)
PC(18:2/22:6)	200	-0.115939	1.06 (0.42)	1.21 (0.43)		Phenyllactate(PLA)	196	0.0500337	0.75 (0.90)	0.59 (0.52)
PC(O-32:0)	200	0.241985	0.90 (0.30)	0.79 (0.24)		2,6-Diaminooimelic acid	192	0.123509	0.71 (0.48)	0.66 (0.47)
PC(O-34:3)	200	-0.322403	0.86 (0.24)	0.96 (0.31)		PE(38:2)	192	0.0475031	1.39 (1.01)	1.13 (0.62)
PC(O-42:3)	200	0.279255	1.21 (0.47)	1.07 (0.41)		TG(18:0/18:1/18:1)	189	0.0174416	0.98 (0.56)	0.78 (0.42)
Riboflavin	200	-0.0766642	0.76 (0.77)	0.95 (1.32)		PC(18:3/18:2)	184	-0.0121292	1.07 (0.65)	1.32 (0.82)
Succinic acid	200	0.150149	0.79 (0.63)	0.69 (0.55)		Lauric acid/Dodecanoic acid(C12:0)	181	-0.0604377	0.63 (0.53)	0.74 (0.77)
TG(18:0/18:3/20:1)	200	0.0707609	1.09 (0.45)	0.96 (0.41)		β-Nicotinamide mononucleotide	181	0.105826	0.87 (0.60)	0.80 (0.59)
Uridine 5-monophosphate	200	0.164822	0.88 (0.67)	0.76 (0.55)		Adenine	172	0.0745083	0.93 (0.20)	0.89 (0.20)
LPC(O-22:2)	199	0.228575	0.93 (0.55)	0.88 (0.44)		DG(16:1/18:2/0:0)	172	0.037526	1.28 (0.92)	1.01 (0.69)
LPC(O-20:2)	197	-0.0317128	0.90 (0.41)	1.03 (0.39)		D-Trehalose	162	0.0369694	3.80 (4.79)	3.34 (4.08)
PC(16:1/22:6)	197	-0.0755733	0.98 (0.40)	1.08 (0.42)		PC(18:2/12:0)	162	0.00708723	1.06 (0.23)	0.98 (0.24)
TG(14:0/18:1/22:0)	197	0.0538912	1.07 (0.93)	0.82 (0.65)		LPE18:1(2nisomer)	143	-0.0331012	0.72 (0.62)	0.82 (0.70)
3-Hydroxy-3-methylbutyric acid	187	0.0253636	0.79 (0.75)	0.68 (0.60)		PC(16:0/20:2)	143	0.0328715	0.99 (0.31)	0.90 (0.26)
Cer(d18:1/16:1)	180	0.0392747	1.24 (0.50)	1.11 (0.40)		PC(20:1/22:6)	143	-0.0447056	0.86 (0.34)	0.98 (0.42)
Lauric acid/Dodecanoic acid (C12:0)	180	-0.033545	0.66 (0.69)	0.71 (0.65)		CerP(d18:1/16:1)	105	0.0143184	1.25 (0.72)	1.00 (0.54)
L-Ornithine	180	-0.0244829	0.81 (0.28)	0.92 (0.47)
PC(22:1/22:2)	174	-0.0267039	0.90 (0.36)	1.03 (0.38)
Creatine	157	0.0181738	0.73 (0.47)	0.66 (0.45)
HexCer(d18:1/26:1)	157	0.017783	1.44 (0.68)	1.26 (0.62)
N6-Acetyl-L-lysine	157	0.0219728	0.89 (0.33)	0.83 (0.34)
PC(16:1/20:4)	157	-0.0319356	1.01 (0.33)	1.07 (0.38)
β-Nicotinamide mononucleotide	157	0.0489649	0.89 (0.61)	0.79 (0.59)
3-Indolepropionic acid	131	-0.0100814	0.74 (2.34)	1.20 (3.55)
Gluconic acid	131	-0.0756994	0.14 (0.23)	0.14 (0.29)
LPC(12:0/0:0)	131	-0.0105921	0.40 (0.52)	0.52 (0.79)
LPC(18:1/0:0)	131	-0.114044	0.92 (0.29)	1.02 (0.31)
LPE(0:0/22:6)	131	-0.0136958	0.82 (0.35)	0.94 (0.42)
PC(18:2/22:5)	131	-0.0382148	0.91 (0.47)	1.02 (0.48)
PC(O-38:6)	131	-0.046406	0.83 (0.25)	0.90 (0.26)
Tauroursodeoxycholic acid	131	0.00847205	1.29 (2.58)	0.94 (1.52)
DG(16:1/18:3/0:0)	106	0.00067108	371.00 (326.71)	301.89 (276.54)
Maltose	106	-0.0277052	0.91 (0.35)	0.93 (0.34)
LASSO based feature selection was performed within a 5-fold cross-validation framework (200 iterations). Variables selected with frequency >100 times and their average coefficient (Coefficient) were indicated. The relative levels of metabolite were shown as mean (standard deviation). Abbreviations are as in Table S5.											q

## Sheet: Table S7
Table S7 Disturbed metabolic pathways between different inflammatory states
High vs. Low SII states
Pathway Name	Total	Hits	P	Impact	Hit metabolites
Glycine, serine and threonine metabolism	33	4	0.0021181	0.09293	Choline; Sarcosine; D-Serine; Creatine
Glycerophospholipid metabolism	36	4	0.0029415	0.24213	Phosphatidylethanolamine; Phosphatidylcholine; 1-Acyl-sn-glycero-3-phosphocholine; Choline
Arginine and proline metabolism	38	3	0.026503	0.06998	L-Arginine; Creatine; 4-Guanidinobutanoate
Histidine metabolism	16	2	0.030179	0.22131	L-Histidine; 3-Methylhistidine
High vs. Low NLR states
Linoleic acid metabolism	5	2	0.0047483	1	Linoleic acid; Phosphatidylcholine;
Histidine metabolism	16	3	0.0048319	0.34426	Urocanic acid; L-Histidine； 1-Methyl-L-histidine
Glycerophospholipid metabolism	36	4	0.0076844	0.22568	Phosphatidylethanolamine; Phosphatidylcholine; 1-Acyl-sn-glycero-3-phosphocholine; Phosphorylcholine
Arginine and proline metabolism	38	3	0.05186	0.12275	Creatine; L-Ornithine; 4-Guanidinobutanoate
High vs. Low INFLA states
Glycerophospholipid metabolism	36	3	0.013088	0.15384	Phosphatidylcholine; 1-Acyl-sn-glycero-3-phosphocholine;Choline
Sphingolipid metabolism	21	2	0.034316	0.21875	N-Acylsphingosine; Digalactosylceramide
Riboflavin metabolism	4	1	0.05563	0.4	Riboflavin
High vs. Low hs-CRP states
Glycerophospholipid metabolism	36	3	0.0035154	0.21631	Phosphatidylethanolamine; Phosphatidylcholine; 1-Acyl-sn-glycero-3-phosphocholine
Arginine and proline metabolism	38	3	0.0041091	0.15598	L-Arginine; Creatine; L-Glutamate
Arginine biosynthesis	14	2	0.0064826	0.19289	L-Glutamate; L-Arginine
Abbreviations are as in Table S1.

## Sheet: Table S8
Table S8 Combiniations of metabolites in discriminating inflammatory states
Model for discriminating SII states				Model for discriminating NLR states
Metabolites	*Coefficient	P value		Metabolites	*Coefficient	P value
(Intercept)	0.00643078	0.937223		(Intercept)	-0.0609221	0.499779
CE(22:3)	-0.248067	0.0262957		LPC(14:1/0:0)	0.770973	3.46957e-06
LPC(18:2/0:0)	-0.931388	4.20491e-07		LPC(18:2/0:0)	-0.99779	5.77643e-08
LPC(18:4/0:0)	0.377251	0.0016519		LPE(0:0/22:6)	-0.393766	0.0165835
LPE(0:0/24:1)	-0.759449	3.43728e-05		PC(14:1/18:4)	-0.550117	6.08328e-05
PC(14:1/14:1)	-0.8446	2.74278e-06		PC(20:4/20:3)	-0.327993	0.00987565
PC(16:1/18:1)	0.3315	0.0232565		PE(30:2)	-0.602933	3.08666e-05
PC(18:2/20:4)	-0.637027	0.00229392		Cer(d18:1/20:0)	0.446375	0.00199977
PG(34:0)	0.0111393	0.0235604		PC(O-44:3)	0.00105864	0.00743162
PE(32:0)	0.43647	0.000252183		PE(P-42:2)	0.576985	0.000244202
PE(P-42:1)	0.337041	0.00946979		PE(P-34:3)	-0.35807	0.00111748
PE(P-42:2)	0.68386	6.77983e-05		DG(14:0/18:0/0:0)	-0.318648	0.0655252
PE(P-36:5)	-0.286292	0.00387694		TG(14:0/18:2/20:1)	-0.659927	0.000560545
LPC(O-22:2)	0.641254	8.4644e-06		TG(16:0/20:1/22:6)	0.583555	0.000113193
MG(14:0)	0.488537	0.00516103		TG(18:3/18:3/20:4)	-0.21499	0.0124145
DG(18:0/18:2/0:0)	-0.402371	0.00112973		L-Threonine	-0.291058	0.0732732
L-Histidine	-0.648164	9.71625e-06		L-Histidine	-0.44309	0.00298139
Hexanoyl glycine	0.392173	0.00237477		Glycocholic acid	0.107192	0.0940473
1,7-Dimethylxanthine	-0.175786	0.0204331		1-Methylhistidine	0.0665068	0.0807562
L-Malic acid	-0.302091	0.00020643		Adenosine 5'-monophosphate	0.100767	0.0258395
Pantothenate	0.363444	0.0131554		D-Erythronolactone	0.70824	0.0375607
Creatine	0.477599	0.0196991		Pantothenate	0.231505	0.0805187
Hydrocinnamic acid	-0.316041	0.00113357		2-Hydroxybutanoic acid	0.420331	0.0123714
cis-11,14-Eicosadienoic acid (C20:2)	-0.0174265	0.00209902		Hydrocinnamic acid	-0.160369	0.0690357
L-Arginine	0.366973	0.00707073		Uridine5-monophosphate	0.332429	0.0121355
L-Isoleucine	-0.761918	2.84709e-05		Cyclic AMP	0.397733	0.011173
3-N-Methyl-L-histidine	0.270935	0.00302727		Eudesmic acid	-0.174992	0.0680079
S-(5-Adenosy)-L-homocysteine	0.429342	0.00461		2,6-Dimethylaniline	0.513585	0.01521
3-Indolebutyric acid	0.279289	0.0150081		Phosphoryl choline	-0.565101	0.00368148
Pipecolinic acid	-0.320858	0.00753175		3,3',5-Triiodo-L-thyronine	-0.464399	0.0233551
				Isonicotinamide	-0.427955	0.00079791
				LysoPC 20:1	0.328708	0.0417291
				Taurocholic acid sodium salt hydrate	0.483322	0.0131836
				β-Pseudouridine	0.371453	0.0151666
Model for discriminating INFLA states				Model for discriminating hs-CRP states
Metabolites	*Coefficient	P value		Metabolites	*Coefficient	P value
(Intercept)	0.0116161	0.93904		(Intercept)	0.218987	0.0852586
LPC(18:1/0:0)	-2.25552	1.36014e-05		LPE(0:0/18:2)	-0.991296	1.7194e-05
LPC(22:1/0:0)	-0.428135	0.0285819		PC(16:0/14:1)	1.16182	0.00179316
LPE(0:0/18:2)	-0.646224	0.0284098		PC(18:0/20:2)	0.749039	0.00850917
PC(18:0/18:0)	0.639032	0.00265851		PC(14:1/18:4)	-0.640637	0.00296862
PC(16:1/20:4)	-0.449408	0.0811095		PC(20:1/22:6)	-0.522905	0.018383
PC(18:2/22:5)	-0.640116	0.0044798		PC(18:2/22:6)	-0.633627	0.0109333
HexCer(d18:1/22:0)	0.957272	0.00151105		PE(38:2)	0.386062	0.0239413
PC(O-34:3)	-0.974651	0.00607109		CerP(d18:1/20:4)	0.403712	0.0910878
PC(O-42:3)	0.76056	0.0074936		DG(16:1/18:2/0:0)	0.352901	0.0386112
LPC(O-22:2)	1.81936	2.04359e-06		L-Glutamic acid	0.510082	0.0237555
TG(14:0/18:1/22:0)	0.522645	0.0381913		β-Nicotinamide mononucleotide	0.66372	0.021194
Dulcitol	0.574179	0.00335804		D-Trehalose	0.301789	0.0050258
β-Nicotinamide mononucleotide	0.723004	0.0314408		2,6-Diaminooimelic acid	0.795853	0.00615119
L-Thyroxine	0.621805	0.0328204		Phenyllactate (PLA)	0.410128	0.0802034
Succinic acid	0.72457	0.0329838		Lauric acid/Dodecanoic acid(C12:0)	-0.556718	0.0213076
D-Arabinose	0.472444	0.0465888
Riboflavin	-0.563713	0.00106789
Lauric acid/Dodecanoic acid(C12:0)	-0.517303	0.043459
Uridine5-monophosphate	0.732733	0.004647
L-Arginine	1.30746	2.94455e-07
Choline	1.19297	0.000772544
1-Methylxanthine	-0.493072	0.014344
Maltose	-0.508991	0.0482912
Gluconic acid	-1.53359	0.0090845
*Combinations were obtained using multivariable logistic regression model. Abbreviations are as in Tables S3 and S5.

## Sheet: Table S9
Table S9 Relationship between inflammatory state-associated metabolites and atherosclerosis indicators
Metabolite	Mean IMT		Max IMT		Severity of coronary lesion		Gensini score
	β* (95%-CI)	P value	β* (95%-CI)	P value	β* (95%-CI)	P value	β* (95%-CI)	P value
Adenosine 5'-monophosphate	-0.01 (0.98; 1.00)	0.0287092
Cer(d18:1/16:1)	0.04 (1.02; 1.07)	0.000645515	0.05 (1.01; 1.08)	0.00529057
DG(16:1/18:2/0:0)	0.03 (1.01; 1.06)	0.00626883	0.04 (1.01; 1.07)	0.0133871
D-Serine	-0.04 (0.92; 1.00)	0.0329429	-0.05 (0.90; 1.00)	0.0415406
LPC(18:1/0:0)	-0.03 (0.94; 1.00)	0.0332902
LPC(18:2/0:0)	-0.03 (0.94; 0.99)	0.0158566
N6-Acetyl-L-lysine	0.03 (1.00; 1.06)	0.0404883	0.05 (1.01; 1.09)	0.0133053
PC(18:0/18:0)	0.02 (1.00; 1.04)	0.0438078
PC(O-32:0)	0.05 (1.02; 1.08)	0.0028839	0.05 (1.01; 1.09)	0.0176809
PC(O-34:3)	-0.04 (0.92; 0.99)	0.0141623	-0.05 (0.91; 1.00)	0.0306058
PC(O-42:3)	0.03 (1.00; 1.06)	0.0247675
PE(P-42:1)	0.03 (1.01; 1.05)	0.0016416	0.03 (1.00; 1.05)	0.0216746
TG(14:0/18:1/22:0)	0.03 (1.00; 1.06)	0.0191705	0.03 (1.00; 1.07)	0.0306102
β-Pseudouridine	0.04 (1.02; 1.07)	0.00256545	0.05 (1.01; 1.09)	0.00680367	0.10 (1.00; 1.22)	0.0448656	0.04 (1.01; 1.08)	0.0193257
PC(16:1/22:6)							-0.03 (0.94; 1.00)	0.0448463
PC(20:1/22:6)					0.10 (1.00; 1.21)	0.0488158
L-Glutamic acid			0.04 (1.01; 1.07)	0.0184506
L-Phenylalanine					-0.11 (0.80; 0.99)	0.0359499
2-(Dimethylamino) guanosine					0.13 (1.03; 1.27)	0.0161464	0.04 (1.00; 1.09)	0.0337733
L-Arginine			0.04 (1.00; 1.07)	0.0418277
*Linear regression model was adjusted for age, sex, smoking, hypertension, diabetes mellitus, arrhythmia, LDLC, HDLC, TRIG, AST, eGFR, and medications. Inflammatory state-asscoiated metabolites refer to the metabolites significant (P<0.05) in multivariable adjusted-logistic regression in Figure 3. Abbreviations: CI, confidence interval; IMT, intima-media thickness.

[truncated: 1 more sheets: Table S10]
